# Supplementary material for: Two human metabolites rescue a C. elegans model of Alzheimer’s disease via a cytosolic unfolded protein response
Source: Commun Biol. 2021 Jul 7;4:843. doi: 10.1038/s42003-021-02218-7 (PMC8263720; doi:10.1038/s42003-021-02218-7)
Supplement: Supplementary file 3 — Supplementary Data 1 [file 42003_2021_2218_MOESM3_ESM.xlsx]

## Sheet: Dysregulated Metabolites - Supp
Metabolite	Identifier	Biochemical Pathway	Metabolites reported as dysregulated in AD (number of studies)	Metabolite Dysregulation Score (Total number of studies on AD metabolites in Pubmed at the time of analyses = 1979)
Cholesterol	HMDB00067, C00187	Steroid Biosynthesis, bile secretion, vitamin digestion and absorption, pathways in cancer	3009	1.52046
Dopamine	HMDB00073, C03758	Tyrosine metabolism, cAMP signaling pathway, Dopaminergic synapse, Prolactin signaling pathway, Bile secretion, Parkinson’s disease	1877	0.948459
L-Tyrosine	HMDB0000158	Tyrosine Metabolism, Transcription/Translation, Phenylalanine and Tyrosine Metabolism, Catecholamine Biosynthesis, Aromatic L-Aminoacid Decarboxylase Deficiency, Hawkinsinuria, Monoamine oxidase-a deficiency (MAO-A), Phenylalanine and Tyrosine Metabolism, Phenylketonuria, Thyroid hormone synthesis, Tyrosinemia Type I, Tyrosinemia transient of the newborn	1730	0.874179
Serotonin	HMDB0000259	Tryptophan Metabolism, Benzocaine Action Pathway, Bupivacaine Action Pathway, Chloroprocaine Action Pathway, Cocaine Action Pathway, Buprenorphine Action Pathway, Carfentanil Action Pathway, Chloroprocaine Action Pathway, Citalopram Action Pathway, Cocaine Action Pathway, Codeine Action Pathway, Desipramine Action Pathway, Dezocine Action Pathway, Dibucaine Action Pathway, Dihydromorphine Action …	1464	0.739768
Acetylcholine	HMDB0000895	Phospholipid Biosynthesis, Gastric Acid Production, Esomeprazole Action Pathway, Omeprazole Action Pathway, Lansoprazole Action Pathway, Lafutidine H2-Antihistamine Action, Lansoprazole Action Pathway, Metiamide Action Pathway, Nizatidine Action Pathway, Omeprazole Action Pathway, Pantoprazole Action Pathway, Pirenzepine Action Pathway, Rabeprazole Action Pathway, Ranitidine Action Pathway, Roxat…	1119	0.565437
Adenosine	HMDB00050, D00045	Calcium signaling pathway, Neuroactive ligand-receptor interaction, Vasculature smooth muscle contraction	1092	0.551794
Adenosine triphosphate	HMDB0000538	Citric Acid Cycle, Gluconeogenesis, Transcription/Translation, Purine Metabolism, Urea Cycle, 3-hydroxyisobutyric acid dehydrogenase deficiency, 3-hydroxyisobutyric aciduria, 3-Methylcrotonyl Coa Carboxylase Deficiency Type I, 3-Methylglutaconic Aciduria Type I, 3-Methylglutaconic Aciduria Type III, 3-Methylglutaconic Aciduria Type IV, 3-Methylthiofentanyl Action Pathway, 3-Phosphoglycerate dehyd…	1092	0.551794
Glutamic acid	HMDB0000148	Alanine metabolism, Histidine metabolism, Malate-Aspartate shuttle, Ammonia recycling, Cysteine metabolism, 3-hydroxyisobutyric aciduria, 3-Methylcrotonyl Coa Carboxylase deficiency Type I, 3-Methylglutaconic Aciduria Type I and Type III, Type IV, 3-Phosphoglycerate dehydrogenase deficiency, 4-Hydroxybutyric aciduria/succinic semialdehyde dehydrogenase deficiency, 5-oxoprolinase deficiency, 5-Oxo…	1027	0.518949
Ethanolamine	HMDB0000149	Phospholipid Biosynthesis, Phosphatidylcholine Biosynthesis, Phosphatidylcholine Biosynthesis PC(14:0/14:0), Phosphatidylcholine Biosynthesis PC(14:0/14:1(9Z)), Phosphatidylcholine Biosynthesis PC(14:0/15:0), Phosphatidylcholine Biosynthesis PC(11D3/13D5), Phosphatidylcholine Biosynthesis PC(11D3/13M5), Phosphatidylcholine Biosynthesis PC(11D3/9D3), Phosphatidylcholine Biosynthesis PC(11D3/9D5), …	866	0.437595
Homocysteine	HMDB0000742	Methionine Metabolism, Glycine and Serine Metabolism, Betaine Metabolism, Homocysteine Degradation, Catecholamine Biosynthesis, Dimethylglycine Dehydrogenase Deficiency, Gamma-cystathionase deficiency (CTH), Glycine and Serine Metabolism, Glycine N-methyltransferase Deficiency, Homocysteine Degradation, Homocystinuria cystathionine beta-synthase deficiency, Homocystinuria-megaloblastic anemia due…	849	0.429005
Prostaglandin F2a	HMDB0001139	Arachidonic Acid Metabolism, Leukotriene C4 Synthesis Deficiency, Piroxicam Action Pathway, Acetylsalicylic Acid Action Pathway, Etodolac Action Pathway, Bromfenac Action Pathway, Carprofen Action Pathway, Celecoxib Action Pathway, Diclofenac Action Pathway, Diflunisal Action Pathway, Etodolac Action Pathway, Etoricoxib Action Pathway, Fenoprofen Action Pathway, Flurbiprofen Action Pathway, Ibupr…	699	0.353209
Norepinephrine	HMDB0000216	Catecholamine Biosynthesis, Tyrosine Metabolism, Aromatic L-Aminoacid Decarboxylase Deficiency, Tyrosine hydroxylase deficiency, Alkaptonuria, Aromatic L-Aminoacid Decarboxylase Deficiency, Benzocaine Action Pathway, Bupivacaine Action Pathway, Buprenorphine Action Pathway, Carfentanil Action Pathway, Catecholamine Biosynthesis, Chloroprocaine Action Pathway, Citalopram Action Pathway, Cocaine Ac…	676	0.341587
Cyclic AMP	HMDB00058, C00575	Purine metabolism, MAPK signaling, Ras signaling, Rap1 signaling pathway, Calcium signaling pathway, cGMP-PKG signaling pathway, cAMP signaling pathway, Chemokine signaling pathway, Glutamatergic synapse, Cholinergic synapse, Serotonergic synapse, GABAergic synapse, Dopaminergic synapse, Insulin signaling pathway, Estrogen signaling pathway, Melanogenesis, Parkinson’s disease	653	0.329965
Estradiol	HMDB0000151	Androgen and Estrogen metabolism, 17-Beta Hydroxysteroid Dehydrogenase III Deficiency, Aromatase deficiency, Estrone Metabolism	603	0.304699
Myoinositol	HMDB0000211	Inositol Metabolism, Galactose Metabolism, Phosphatidylinositol Phosphate Metabolism, Inositol Phosphate Metabolism, Joubert syndrome, Phosphatidylinositol Phosphate Metabolism	589	0.297625
L-Alanine	HMDB0000161	Transcription/Translation, Urea Cycle, Glucose-Alanine Cycle, Selenoamino Acid Metabolism, Alanine Metabolism, Amikacin Action Pathway, Arbekacin Action Pathway, Argininemia, Argininosuccinic Aciduria, Azithromycin Action Pathway, Carbamoyl Phosphate Synthetase Deficiency, Chloramphenicol Action Pathway, Citrullinemia Type I, Clarithromycin Action Pathway, Clindamycin Action Pathway, Clomocycline…	522	0.26377
L-Proline	HMDB0000162	Transcription/Translation, Arginine and Proline Metabolism, Prolidase Deficiency (PD), Arginine: Glycine Amidinotransferase Deficiency (AGAT Deficiency), Hyperprolinemia Type II, Chloramphenicol Action Pathway, Clarithromycin Action Pathway, Clindamycin Action Pathway, Clomocycline Action Pathway, Creatine deficiency, guanidinoacetate methyltransferase deficiency, Demeclocycline Action Pathway, D…	497	0.251137
Melatonin	HMDB0001389	Tryptophan Metabolism	497	0.251137
Docosahexaenoic acid	HMDB0002183	Alpha Linolenic Acid and Linoleic Acid Metabolism, Biosynthesis of unsaturated fatty acids	462	0.233451
Glycine	HMDB0000123	Ammonia recycling, Bile acid biosynthesis, Porphyrin metabolism, Glutathione metabolism, Glycine and Serine metabolism, 5-Oxoprolinuria, Acute intermittent porphyria, Adenine phosphoribosyltransferase deficiency (APRT), Adenosine Deaminase deficiency, Adenylosuccinate Lyase deficiency, AICA-Ribosiduria, Alanine metabolism, Ammonia recycling, Arginine and Proline metabolism, Arginine: Glycine Amin…	447	0.225872
Somatostatin	HMDB0013072	Neuroactive ligand-receptor interaction, cAMP signaling pathway	433	0.218797
Nicotinic acid	HMDB0001488	Nicotinate and Nicotinamide Metabolism	422	0.213239
ADP	HMDB0001341	Histidine Metabolism, Lactose Synthesis, Glycerolipid Metabolism, Ammonia Recycling, Glycolysis, 3-hydroxyisobutyric acid dehydrogenase deficiency, 3-hydroxyisobutyric aciduria, 3-Methylcrotonyl Coa Carboxylase Deficiency Type I, 3-Methylglutaconic Aciduria Type I, 3-Methylglutaconic Aciduria Type III, 3-Methylglutaconic Aciduria Type IV, 3-Methylthiofentanyl Action Pathway, 3-Phosphoglycerate de…	393	0.198585
L-Glutamine	HMDB0000641	Pyrimidine Metabolism, Glutamate Metabolism, Transcription/Translation, Purine Metabolism, Urea Cycle, AICA-Ribosiduria, Amino Sugar Metabolism, Ammonia Recycling, Argininemia, Argininosuccinic Aciduria, Aspartate Metabolism, Azathioprine Action Pathway, Beta Ureidopropionase Deficiency, Canavan Disease, Carbamoyl Phosphate Synthetase Deficiency, Citrullinemia Type I, Dihydropyrimidinase Deficien…	386	0.195048
Cortisol	HMDB00063, C00735	Steroid hormone biosynthesis, Neuroactive ligand-receptor interaction, Bile secretion, Glucocorticoid and meneralocorticoid receptor agonists/antagonists	379	0.191511
Epinephrine	HMDB00068		377	0.1905
Arachidonic acid	HMDB0001043	Alpha Linolenic Acid and Linoleic Acid Metabolism, Arachidonic Acid Metabolism, Leukotriene C4 Synthesis Deficiency, Piroxicam Action Pathway, Acetylsalicylic Acid Action Pathway, Bromfenac Action Pathway, Carprofen Action Pathway, Celecoxib Action Pathway, Diclofenac Action Pathway, Diflunisal Action Pathway, Etodolac Action Pathway, Etoricoxib Action Pathway, Fc Epsilon Receptor I Signaling in …	360	0.18191
Adenine	HMDB00034, D00034	Nucleotide	298	0.150581
Xanthine	HMDB0000292	Purine Metabolism, Adenosine Deaminase Deficiency, Adenylosuccinate Lyase Deficiency, Gout or Kelley-Seegmiller Syndrome, Lesch-Nyhan Syndrome (LNS), Mercaptopurine Action Pathway, Mitochondrial DNA depletion syndrome, Molybdenum Cofactor Deficiency, Myoadenylate deaminase deficiency, Purine Nucleoside Phosphorylase Deficiency, Thioguanine Action Pathway, Xanthine Dehydrogenase Deficiency (Xanthi…	295	0.149065
Histamine	HMDB0000870	Histidine Metabolism, Histidinemia, Gastric Acid Production, Esomeprazole Action Pathway, Omeprazole Action Pathway, Azatadine H1-Antihistamine Action, Azelastine H1-Antihistamine Action, Bamipine H1-Antihistamine Action, Bepotastine H1-Antihistamine Action, Betahistine H1-Antihistamine Action, Betazole Action Pathway, Bilastine H1-Antihistamine Action, Bromodiphenhydramine H1-Antihistamine Actio…	271	0.136938
Testosterone	HMDB0000234	Androgen and Estrogen Metabolism, 17-Beta Hydroxysteroid Dehydrogenase III Deficiency, Aromatase deficiency, Androstenedione Metabolism.	262	0.13239
Peroxynitrite	HMDB0002179	Sphingolipid signaling pathway, Alzheimer’s disease, Amyotropic Lateral Sclerosis, Fluid Shear stress and atherosclerosis	218	0.110157
Angiotensin II	HMDB0001035	Angiotensin Metabolism, Benazepril Action Pathway, Captopril Action Pathway, Enalapril Action Pathway, Lisinopril Action Pathway, Eprosartan Action Pathway, Forasartan Action Pathway, Fosinopril Action Pathway, Irbesartan Action Pathway, Losartan Action Pathway, Moexipril Action Pathway, Olmesartan Action Pathway, Perindopril Action Pathway, Quinapril Action Pathway, Ramipril Action Pathway, Resc…	213	0.10763
7b-Hydroxycholesterol	HMDB0006119	Not available	199	0.100556
Prostaglandin E2	HMDB0001220	Arachidonic Acid Metabolism, Leukotriene C4 Synthesis Deficiency, Piroxicam Action Pathway, Acetylsalicylic Acid Action Pathway, Etodolac Action Pathway, Bromfenac Action Pathway, Carprofen Action Pathway, Celecoxib Action Pathway, Diclofenac Action Pathway, Diflunisal Action Pathway, Etoricoxib Action Pathway, Fenoprofen Action Pathway, Flurbiprofen Action Pathway, Ibuprofen Action Pathway, Indo…	197	0.0995452
Progesterone	HMDB0001830	Steroidogenesis, Adrenal Hyperplasia Type 3 or Congenital Adrenal Hyperplasia due to 21-hydroxylase Deficiency, Congenital Lipoid Adrenal Hyperplasia (CLAH) or Lipoid CAH, Adrenal Hyperplasia Type 5 or Congenital Adrenal Hyperplasia due to 17 Alpha-hydroxylase Deficiency, 17-alpha-hydroxylase deficiency (CYP17), Apparent mineralocorticoid excess syndrome, Corticosterone methyl oxidase I deficienc…	189	0.0955028
Creatinine	HMDB0000562	Arginine and Proline Metabolism	169	0.0853967
Gamma-Aminobutyric acid	HMDB0000112	Glutamate metabolism, 4-Hydroxybutyric Aciduria/Succinic Semialdehyde Dehydrogenase deficiency, Homocarsinosis, Hyperinsulism-Hyperammonemia Syndrome, 2-Hydroxyglutric Aciduria (D and L forms), Succinic semialdehyde dehydrogenase deficiency	167	0.0843861
Homovanillic acid	HMDB0000118	Tyrosine metabolism, Alkaptonuria, Hawkinsinuria, Tyrosinemia Type 1, Tyrosinemia, transient, of the newborn, Dopamine beta-hydroxylase deficiency, Monoamine oxidase-a deficiency (MAO-A)	164	0.0828701
Uridine	HMDB0000296	Pyrimidine Metabolism, Beta Ureidopropionase Deficiency, UMP Synthase Deficiency (Orotic Aciduria), Dihydropyrimidinase Deficiency, MNGIE (Mitochondrial Neurogastrointestinal Encephalopathy)	162	0.0818595
Vasopressin	HMDB0001980	Angiotensin Metabolism, Benazepril Action Pathway, Captopril Action Pathway, Enalapril Action Pathway, Lisinopril Action Pathway, Eprosartan Action Pathway, Forasartan Action Pathway, Fosinopril Action Pathway, Irbesartan Action Pathway, Losartan Action Pathway, Moexipril Action Pathway, Olmesartan Action Pathway, Perindopril Action Pathway, Quinapril Action Pathway, Ramipril Action Pathway, Resc…	157	0.079333
L-Lactic acid	HMDB0000190	Gluconeogenesis, Pyruvate Metabolism, Leigh Syndrome, Pyruvate Decarboxylase E1 Component Deficiency (PDHE1 Deficiency), Pyruvate Dehydrogenase Complex Deficiency, Glycogenosis Type IB, Glycogenosis Type IC, Phosphoenolpyruvate carboxykinase deficiency 1 (PEPCK1), Primary hyperoxaluria II PH2, Pyruvate kinase deficiency, Triosephosphate isomerase, Warburg Effect	152	0.0768065
Nitrate (NO3)	HMDB0002878	ABC transporters	149	0.0752906
Adenosine monophosphate	HMDB00045, C00020	Purine metabolism, cGMP-PKG signaling pathway, FoxO signaling pathway, mTOR signaling pathway, PI3K-Akt signaling pathway, Regulation of lipolysis in adipocytes, Renin secretion, Parkinson’s disease	146	0.0737746
Substance P	HMDB0001897	Neuroactive ligand-receptor interaction	146	0.0737746
Deoxyuridine	HMDB00012, C00526	Pyrimidine metabolism	138	0.0697322
Oxidised glutathione	HMDB0003337	2-Hydroxyglutric Aciduria (D And L Form), 4-Hydroxybutyric Aciduria/Succinic Semialdehyde Dehydrogenase Deficiency, 5-oxoprolinase deficiency, 5-Oxoprolinuria, Acetaminophen Action Pathway, Acetylsalicylic Acid Action Pathway, Antipyrine Action Pathway, Antrafenine Action Pathway, Arachidonic Acid Metabolism, Bromfenac Action Pathway, Carprofen Action Pathway, Celecoxib Action Pathway, Diclofenac…	136	0.0687216
Taurine	HMDB0000251	Taurine and Hypotaurine Metabolism, Bile Acid Biosynthesis, Congenital Bile Acid Synthesis Defect Type II, Congenital Bile Acid Synthesis Defect Type III, Familial Hypercholanemia (FHCA), Taurine and Hypotaurine Metabolism, Zellweger Syndrome	133	0.0672057
L-Dopa	HMDB0000181	Tyrosine Metabolism, Catecholamine Biosynthesis, Aromatic L-Aminoacid Decarboxylase Deficiency, Tyrosine hydroxylase deficiency, Alkaptonuria, Hawkinsinuria, Monoamine oxidase-a deficiency (MAO-A), Tyrosinemia Type I, Tyrosinemia transient of the newborn	127	0.0641738
D-Galactose	HMDB0000143	Galactose metabolism, Nucleotide sugars metabolism, Lactose degradation, Galactosemia II (GALK), Galactosemia III, Gaucher disease, Globoid cell leukodystrophy, Krabbe disease, Lactose degradation, Lactose intolerance, Metachromatic leukodystrophy (MLD), Sphingolipid metabolism	126	0.0636685
Quinolinic acid	HMDB0000232	Nicotinate and Nicotinamide Metabolism, Tryptophan Metabolism	118	0.0596261
L-Asparagine	HMDB0000168	Transcription/Translation, Aspartate Metabolism, Ammonia Recycling, Canavan Disease, Hypoacetylaspartia, Chloramphenicol Action Pathway, Clarithromycin Action Pathway, Clindamycin Action Pathway, Clomocycline Action Pathway, Demeclocycline Action Pathway, Doxycycline Action Pathway, Erythromycin Action Pathway, Gentamicin Action Pathway, Josamycin Action Pathway, Kanamycin Action Pathway, Lincomy…	107	0.0540677
Guanosine triphosphate	HMDB0001273	Citric Acid Cycle, Gluconeogenesis, Pterine Biosynthesis , Transcription/Translation, Purine Metabolism, Adenylosuccinate Lyase Deficiency, AICA-Ribosiduria, Alcaftadine H1-Antihistamine Action, Alimemazine H1-Antihistamine Action, Amikacin Action Pathway, Antazoline H1-Antihistamine Action, Arbekacin Action Pathway, Aspartate Metabolism, Astemizole H1-Antihistamine Action, Azatadine H1-Antihista…	107	0.0540677
Pyroglutamic acid	HMDB0000267	Glutathione Metabolism, Glutathione Synthetase Deficiency, 5-Oxoprolinuria, Gamma-Glutamyltransferase Deficiency, 5-oxoprolinase deficiency, Glutathione Synthetase Deficiency	99	0.0500253
Uric acid	HMDB0000289	Purine Metabolism, Adenosine Deaminase Deficiency, Adenylosuccinate Lyase Deficiency, Gout or Kelley-Seegmiller Syndrome, Lesch-Nyhan Syndrome (LNS), Mercaptopurine Action Pathway, Mitochondrial DNA depletion syndrome, Molybdenum Cofactor Deficiency, Myoadenylate deaminase deficiency, Purine Nucleoside Phosphorylase Deficiency, Thioguanine Action Pathway, Xanthine Dehydrogenase Deficiency (Xanthi…	98	0.04952
Cyclic GMP	HMDB0001314	Purine metabolism, cGMP-PKG signaling pathway, Vascular smooth muscle contraction, Gap junction, platelet activation, Circadian entrainment, Thermogenesis, Long-term depression, Olfactory transduction, Phototransduction, Oxytocin signaling pathway, Regulation of lipolysis in adipocytes, Renin secretion, Aldosterone synthesis and secretion, Salivary secretion, Bile secretion	94	0.0474987
S-Adenosylmethionine	HMDB0001185	Betaine Metabolism, Methionine Metabolism, Spermidine and Spermine Biosynthesis, Carnitine Synthesis, Catecholamine Biosynthesis, Azathioprine Action Pathway, Creatine deficiency guanidinoacetate methyltransferase deficiency, Cystathionine Beta-Synthase Deficiency, Dihydropyrimidine Dehydrogenase Deficiency (DHPD), Dimethylglycine Dehydrogenase Deficiency, Disulfiram Action Pathway, Dopamine beta…	91	0.0459828
3-Nitrotyrosine	HMDB0001904	Not available	90	0.0454775
Cytidine	HMDB00089, D07769	Pyrimidine metabolism, MNGIE (Mitochondrial Neurogastrointestinal Encephalopathy), Beta Ureidopropionase deficiency, UMP synthase deficiency (orotic aciduria), Dihydropyrimidinase deficiency	88	0.0444669
Glycerol	HMDB0000131	Glycerolipid metabolism, Galactose metabolism, Glycerol kinase deficiency, D-glyceria acidura, Familial lipoprotein lipase deficiency, Galactosemia	88	0.0444669
Phosphoserine	HMDB0000272	Glycine and Serine Metabolism, Dimethylglycine Dehydrogenase Deficiency, Dihydropyrimidine Dehydrogenase Deficiency (DHPD), Sarcosinemia, Non Ketotic Hyperglycinemia,	88	0.0444669
24-Hydroxycholesterol	HMDB0001419	Bile Acid Biosynthesis, Congenital Bile Acid Synthesis Defect Type II, Congenital Bile Acid Synthesis Defect Type III, Familial Hypercholanemia (FHCA), Zellweger Syndrome,	85	0.042951
Citrulline	HMDB0000904	Arginine and Proline Metabolism, Aspartate Metabolism, Urea Cycle, Canavan Disease, Hypoacetylaspartia, Carbamoyl Phosphate Synthetase Deficiency, Citrullinemia Type I, Creatine deficiency guanidinoacetate methyltransferase deficiency, Guanidinoacetate Methyltransferase Deficiency (GAMT Deficiency), Hyperornithinemia with gyrate atrophy (HOGA), Hyperornithinemia-hyperammonemia-homocitrullinuria […	80	0.0404245
Kynurenic acid	HMDB0000715	Tryptophan Metabolism	77	0.0389085
Citric acid	HMDB0000094	citric acid cycle, 2-ketoglutarate dehydrogenase complex deficiency, congenital lactic acid acidosis, fumarole deficiency, Glutaminolysis and cancer, Mitochondrial complex II deficiency, Pyruvate dehydrogenase deficiency (E2, E3), The oncogenic action of 2-hydroxyglutarate, The oncogenic action of D-2-hydroxyglutarate in Hydroxygluaricaciduria, the oncogenic action of fumarate, the oncogenic acti…	75	0.0378979
Vanylglycol	HMDB0001490	Tyrosine Metabolism, Alkaptonuria, Hawkinsinuria, Tyrosinemia Type I, Tyrosinemia transient of the newborn	73	0.0368873
L-Cystathionine	HMDB0000099	Glycine and serine metabolism, Methionine metabolism, Homocysteine degradation, Gamma-cystathionase deficiency (CTH), Homocystinuria, cystathionine beta-synthase deficiency, Hyperglycinemia non-ketotic, Hypermethioninemia, Methionine Adenosyltransferase Deficiency, Methionine metabolism, Homocystinuria-megaloblastic anaemia due to defect in cobalamin metabolism cbIG complementation type, Methylen…	70	0.0353714
Arginine vasopressin 1-8	HMDB0012895	Neuroactive ligand-receptor interaction, Vascular smooth muscle contraction	66	0.0333502
Thymidine	HMDB0000273	Pyrimidine Metabolism, Beta Ureidopropionase Deficiency, UMP Synthase Deficiency (Orotic Aciduria), Dihydropyrimidinase Deficiency, MNGIE (Mitochondrial Neurogastrointestinal Encephalopathy)	62	0.031329
Carnosine	HMDB0000033	Beta-Alanine metabolism, Histidine metabolism	62	0.031329
Allopregnanolone	HMDB0001449	Steroid hormone biosynthesis	61	0.0308236
Oleic acid	HMDB0000207	Fatty acid biosynthesis, Longevity regulating pathway in worm	57	0.0288024
Ornithine	HMDB0000214	Arginine and Proline Metabolism, Urea Cycle, Spermidine and Spermine Biosynthesis, Glycine and Serine Metabolism, Prolidase Deficiency (PD), Citrullinemia Type I, Creatine deficiency, guanidinoacetate methyltransferase deficiency, Glycine and Serine Metabolism, Guanidinoacetate Methyltransferase Deficiency (GAMT Deficiency), Hyperornithinemia with gyrate atrophy (HOGA), Hyperornithinemia-hyperamm…	56	0.0282971
Biopterin	HMDB0000468	Synthesis of neurotransmitters	56	0.0282971
D-serine	HMDB0003406	3-Phosphoglycerate dehydrogenase deficiency, Amikacin Action Pathway, Arbekacin Action Pathway, Azithromycin Action Pathway, Chloramphenicol Action Pathway, Clarithromycin Action Pathway, Clindamycin Action Pathway, Clomocycline Action Pathway, Demeclocycline Action Pathway, Dihydropyrimidine Dehydrogenase Deficiency (DHPD), Dimethylglycine Dehydrogenase Deficiency, Doxycycline Action Pathway, Er…	56	0.0282971
Succinic acid	HMDB0000254	Citric Acid Cycle, Glutamate Metabolism, Mitochondrial Electron Transport Chain, Phytanic Acid Peroxisomal Oxidation, Carnitine Synthesis, 3-hydroxyisobutyric aciduria, 3-Methylcrotonyl Coa Carboxylase Deficiency Type I, 3-Methylglutaconic Aciduria Type I, 3-Methylglutaconic Aciduria Type III, 3-Methylglutaconic Aciduria Type IV, 4-Hydroxybutyric Aciduria/Succinic Semialdehyde Dehydrogenase Defic…	54	0.0272865
3-Hydroxybutyric acid	HMDB0000357	Fatty Acid Biosynthesis	50	0.0252653
Glycerophosphocholine	HMDB00086, C00670	Glycerophospholipid metabolism, Ether lipid metabolism, Choline metabolism in cancer	48	0.0242547
Thromboxane	HMDB0003208	Arachidonic acid metabolism, Neuroactive ligand-receptor activation, platelet activation, serotonergic synapse	47	0.0237494
Thromboxane B2	HMDB0003252	Arachidonic acid metabolism, Neuroactive ligand-receptor activation, platelet activation, serotonergic synapse, Leukotriene C4 Synthesis Deficiency, Acetaminophen Action Pathway, Acetylsalicylic Acid Action Pathway, Antipyrine Action Pathway, Antrafenine Action Pathway, Bromfenac Action Pathway, Carprofen Action Pathway, Celecoxib Action Pathway, Diclofenac Action Pathway, Diflunisal Action Pathw…	47	0.0237494
Pregnenolone	HMDB0000253	Steroidogenesis, Adrenal Hyperplasia Type 3 or Congenital Adrenal Hyperplasia due to 21-hydroxylase Deficiency, Congenital Lipoid Adrenal Hyperplasia (CLAH) or Lipoid CAH, Adrenal Hyperplasia Type 5 or Congenital Adrenal Hyperplasia due to 17 Alpha-hydroxylase Deficiency, 17-alpha-hydroxylase deficiency (CYP17), Adrenal Hyperplasia Type 5 or Congenital Adrenal Hyperplasia due to 17 Alpha-hydroxyl…	46	0.0232441
Uracil	HMDB0000300	Pyrimidine Metabolism, Beta-Alanine Metabolism, GABA-Transaminase Deficiency, Ureidopropionase Deficiency, Carnosinuria, carnosinemia, MNGIE (Mitochondrial Neurogastrointestinal Encephalopathy), UMP Synthase Deficiency (Orotic Aciduria), Ureidopropionase Deficiency	44	0.0222335
27-Hydroxycholesterol	HMDB0002103	Bile Acid Biosynthesis, Congenital Bile Acid Synthesis Defect Type II, Congenital Bile Acid Synthesis Defect Type III, Familial Hypercholanemia (FHCA), Zellweger Syndrome	44	0.0222335
Oxytocin	HMDB0002865	cAMP signaling pathway, Neuroactive ligand-receptor interaction	44	0.0222335
L-Cystine	HMDB0000192	Cysteine and methionine metabolism, ABC transporters, Ferroptosis, Protein digestion and absorption	43	0.0217281
Dihydrotestosterone	HMDB0002961	Androgen and Estrogen Metabolism	39	0.0197069
Hypoxanthine	HMDB0000157	Purine Metabolism, Adenosine Deaminase Deficiency, Adenylosuccinate Lyase Deficiency, Gout or Kelley-Seegmiller Syndrome, Lesch-Nyhan Syndrome (LNS), Mercaptopurine Action Pathway, Mitochondrial DNA depletion syndrome, Molybdenum Cofactor Deficiency, Myoadenylate deaminase deficiency, Purine Metabolism, Purine Nucleoside Phosphorylase Deficiency, Thioguanine Action Pathway, Xanthine Dehydrogenase…	37	0.0186963
Neopterin	HMDB0000845	Pterine Biosynthesis, Dopa-responsive dystonia, Hyperphenylalaniemia due to guanosine triphosphate cyclohydrolase deficiency, Hyperphenylalaninemia due to 6-pyruvoyltetrahydropterin synthase deficiency (ptps), Hyperphenylalaninemia due to dhpr-deficiency, Segawa syndrome, Sepiapterin reductase deficiency.	36	0.018191
S-Adenosylhomocysteine	HMDB0000939	Betaine Metabolism, Methionine Metabolism, Carnitine Synthesis, Glycine and Serine Metabolism, Arginine and Proline Metabolism, Azathioprine Action Pathway, Catecholamine Biosynthesis, Creatine deficiency guanidinoacetate methyltransferase deficiency, Cystathionine Beta-Synthase Deficiency, Dihydropyrimidine Dehydrogenase Deficiency (DHPD), Dimethylglycine Dehydrogenase Deficiency, Disulfiram Act…	36	0.018191
Anandamide	HMDB0004080	Not available	36	0.018191
Tetrahydrobiopterin	HMDB00027, C03684	Folate biosynthesis	35	0.0176857
D-Glucose	HMDB0000122	Glycolysis, Galactose metabolism, Gluconeogenesis, Glucose-Alanine Cycle, Lactose synthesis, Galactosemia, Gaucher disease, Glibenclamide action pathway, Gliclazide action pathway, Globoid cell leukodystrophy, GLUT-1 deficiency syndrome, Glycogen Storage Disease Type 1A (GSD1A) or Von Gierke Disease, Glycogenosis (Type 1B, Type 1C, Type VII. Tarui disease), Insulin signaling, Krabbe disease, Lact…	35	0.0176857
L-Carnitine	HMDB00062, C00318	Bile secretion	34	0.0171804
Spermidine	HMDB0001257	Methionine Metabolism, Spermidine and Spermine Biosynthesis, Cystathionine Beta-Synthase Deficiency, Hypermethioninemia, S-Adenosylhomocysteine (SAH) Hydrolase Deficiency, Methionine Metabolism, Methylenetetrahydrofolate Reductase Deficiency (MTHFRD), S-Adenosylhomocysteine (SAH) Hydrolase Deficiency, Spermidine and Spermine Biosynthesis.	34	0.0171804
Spermine	HMDB0001256	Spermidine and Spermine Biosynthesis	32	0.0161698
Prostaglandin D2	HMDB0001403	Arachidonic Acid Metabolism, Leukotriene C4 Synthesis Deficiency, Piroxicam Action Pathway, Acetylsalicylic Acid Action Pathway, Etodolac Action Pathway, Bromfenac Action Pathway, Carprofen Action Pathway, Celecoxib Action Pathway, Diclofenac Action Pathway, Diflunisal Action Pathway, Etodolac Action Pathway, Etoricoxib Action Pathway, Fc Epsilon Receptor I Signaling in Mast Cells, Fenoprofen Act…	32	0.0161698
Dynorphin A	HMDB0012935	Neuroactive ligand-receptor interaction	32	0.0161698
Pyruvic acid	HMDB0000243	Urea Cycle, Glucose-Alanine Cycle, Glycine and Serine Metabolism, Pyruvate Metabolism, Alanine Metabolism, Amino Sugar Metabolism, Ammonia Recycling, Argininemia, Argininosuccinic Aciduria, Beta-mercaptolactate-cysteine disulfiduria, Carbamoyl Phosphate Synthetase Deficiency, Citric Acid Cycle, Citrullinemia Type I, Congenital lactic acidosis, Cysteine Metabolism, Cystinosis ocular nonnephropathi…	31	0.0156645
Phosphorylcholine	HMDB0001565	Phospholipid Biosynthesis, Sphingolipid Metabolism, Gaucher Disease, Globoid Cell Leukodystrophy, Metachromatic Leukodystrophy (MLD), Phosphatidylcholine Biosynthesis, For more pathways refer to the identifier HMDB0001565	30	0.0151592
Pentosidine	HMDB0003933	AGE-RAGE signaling pathway in diabetic complications	28	0.0141486
Mannitol	HMDB0000765	Fructose and Mannose metabolism, ABC transporters	26	0.0131379
Thymine	HMDB0000262	Pyrimidine Metabolism, Beta Ureidopropionase Deficiency, UMP Synthase Deficiency (Orotic Aciduria), Dihydropyrimidinase Deficiency, MNGIE (Mitochondrial Neurogastrointestinal Encephalopathy)	25	0.0126326
Acetaldehyde	HMDB0000990	Pyruvate Metabolism, Ethanol Degradation, Disulfiram Action Pathway, Pentose Phosphate Pathway, Glucose-6-phosphate dehydrogenase deficiency, Primary hyperoxaluria II, PH2, Pyruvate Decarboxylase E1 Component Deficiency (PDHE1 Deficiency), Pyruvate Dehydrogenase Complex Deficiency, Pyruvate kinase deficiency, Pyruvate Metabolism, Ribose-5-phosphate isomerase deficiency, Transaldolase deficiency.	25	0.0126326
4-Hydroxybenzoic acid	HMDB0000500	Ubiquinone Biosynthesis	24	0.0121273
Inosine	HMDB00195	Purine Metabolism, Adenosine Deaminase Deficiency, Adenylosuccinate Lyase Deficiency, Gout or Kelley-Seegmiller Syndrome, Lesch-Nyhan Syndrome (LNS), Mercaptopurine Action Pathway, Mitochondrial DNA depletion syndrome, Molybdenum Cofactor Deficiency, Myoadenylate deaminase deficiency, Purine Nucleoside Phosphorylase Deficiency, Thioguanine Action Pathway, Xanthine Dehydrogenase Deficiency (Xanthi…	23	0.011622
Cotinine	HMDB0001046	Nicotine Action Pathway, Nicotine Metabolism Pathway	23	0.011622
Sapropterin	HMDB0000787	Catecholamine Biosynthesis, Aromatic L-Aminoacid Decarboxylase Deficiency, Tyrosine hydroxylase deficiency	22	0.0111167
Hyaluronic acid	HMDB0002061	Fluid shear stress and atherosclerosis	22	0.0111167
Methylmalonic acid	HMDB0000202	Valine, Leucine and Isoleucine Degradation, Propanoate Metabolism, Beta-Ketothiolase Deficiency, 2-Methyl-3-Hydroxybutryl CoA Dehydrogenase Deficiency, Propionic Acidemia, 3-Methylglutaconic Aciduria Type I, 3-Methylglutaconic Aciduria Type III, 3-Methylglutaconic Aciduria Type IV, Isobutyryl-coa dehydrogenase deficiency, Isovaleric acidemia, Isovaleric Aciduria, Malonic Aciduria, Malonyl-coa dec…	20	0.0101061
L-Cysteine	HMDB0000574	Glutathione Metabolism, Glycine and Serine Metabolism, Methionine Metabolism, Taurine and Hypotaurine Metabolism, Cysteine Metabolism, Amiloride Action Pathway, Bendroflumethiazide Action Pathway, Beta-mercaptolactate-cysteine disulfiduria, Blue diaper syndrome, Bumetanide Action Pathway, Chlorothiazide Action Pathway, Chlorthalidone Action Pathway, Cyclothiazide Action Pathway, Cystathionine Bet…	20	0.0101061
Stearic acid	HMDB0000827	Plasmalogen Synthesis, Mitochondrial Beta-Oxidation of Long Chain Saturated Fatty Acids	19	0.00960081
Thiamine pyrophosphate	HMDB0001372	Thiamine Metabolism, Valine, Leucine and Isoleucine Degradation, Citric Acid Cycle, Congenital lactic acidosis, Fumarase deficiency, 3-hydroxyisobutyric aciduria, 3-Methylcrotonyl Coa Carboxylase Deficiency Type I, 3-Methylglutaconic Aciduria Type I, 3-Methylglutaconic Aciduria Type III, 3-Methylglutaconic Aciduria Type IV, Beta-Ketothiolase Deficiency,Glutaminolysis and Cancer, Glutaric Aciduria…	19	0.00960081
Sorbitol	HMDB0000247	Fructose and Mannose Degradation, Galactose Metabolism, Fructosuria, Fructose intolerance hereditary, Galactosemia	18	0.0090955
Palmitoylethanolamide	HMDB0002100	Not available	17	0.0085902
Methylcobalamin	HMDB0002274	Vitamin B12 metabolism	17	0.0085902
7-Dehydrocholesterol	HMDB00032, C01164	Cholesterol biosynthesis, steroid biosynthesis	16	0.00808489
Asymmetric dimethylarginine	HMDB0001539	-	16	0.00808489
L-Serine	HMDB0000187	Ammonia Recycling, Sphingolipid Metabolism, Glycine and Serine Metabolism, Methionine Metabolism, Homocysteine Degradation, Dimethylglycine Dehydrogenase Deficiency, Fabry disease, Gamma-cystathionase deficiency (CTH), Gaucher Disease, Globoid Cell Leukodystrophy, Glycine N-methyltransferase Deficiency, Homocystinuria, cystathionine beta-synthase deficiency, Homocystinuria-megaloblastic anemia du…	14	0.00707428
L-Kynurenine	HMDB0000684	Tryptophan Metabolism	14	0.00707428
Inosinic acid	HMDB0000175	Purine Metabolism, Aspartate Metabolism, Canavan Disease, Hypoacetylaspartia, Adenosine Deaminase Deficiency, Azathioprine Action Pathway, Gout or Kelley-Seegmiller Syndrome, Lesch-Nyhan Syndrome (LNS), Mercaptopurine Action Pathway, Mitochondrial DNA depletion syndrome, Molybdenum Cofactor Deficiency, Myoadenylate deaminase deficiency, Purine Nucleoside Phosphorylase Deficiency, Thioguanine Acti…	13	0.00656897
L-Malic acid	HMDB0000156	Citric acid cycle, Pyruvate metabolism, Transfer of Acetyl groups into mitochondria, Congenital lactic acidosis, Fumarase deficiency, Leigh syndrome, Mitochondrial complex II deficiency, Primary hyperoxaluria II PH2, Pyruvate Decarboxylase E1 Component Deficiency (PDHE1 Deficiency), Pyruvate Dehydrogenase Complex Deficiency, Pyruvate dehydrogenase deficiency (E2) and (E3), Pyruvate kinase deficie…	12	0.00606367
5-Methyltetrahydrofolic acid	HMDB0001396	Folate Metabolism, Betaine Metabolism, Methionine Metabolism, Methylenetetrahydrofolate Reductase Deficiency (MTHFRD), Methotrexate Action Pathway, Homocystinuria-megaloblastic anemia due to defect in cobalamin metabolism, cblG complementation type, Hypermethioninemia, Methionine Adenosyltransferase Deficiency, Methionine Metabolism, Methotrexate Action Pathway, Methylenetetrahydrofolate Reductas…	12	0.00606367
1-Methylhistamine	HMDB0000898	Histidine Metabolism, Histidinemia	11	0.00555836
20-Hydroxyeicosatetraenoic acid	HMDB0005998	Acetaminophen Action Pathway, Acetylsalicylic Acid Action Pathway, Antipyrine Action Pathway, Antrafenine Action Pathway, Arachidonic acid metabolism, Bromfenac Action Pathway, Carprofen Action Pathway, Celecoxib Action Pathway, Diclofenac Action Pathway, Diflunisal Action Pathway, Etodolac Action Pathway, Etoricoxib Action Pathway , Fenoprofen Action Pathway, Flurbiprofen Action Pathway, Ibuprof…	10	0.00505306
8-Hydroxyguanine	HMDB0002032	Not available	9	0.00454775
Epsilon-(gamma-Glutamyl)-lysine	HMDB0003869	Not available	9	0.00454775
S-Nitrosoglutathione	HMDB0004645	Not available	8	0.00404245
Guanosine diphosphate	HMDB0001201	Citric Acid Cycle, Gluconeogenesis, Purine Metabolism, Aspartate Metabolism, Canavan Disease, Adenylosuccinate Lyase Deficiency, AICA-Ribosiduria, Alcaftadine H1-Antihistamine Action, Alimemazine H1-Antihistamine Action, Antazoline H1-Antihistamine Action, Astemizole H1-Antihistamine Action, Azatadine H1-Antihistamine Action, Azathioprine Action Pathway, Azelastine H1-Antihistamine Action	7	0.00353714
Thiamine monophosphate	HMDB0002666	Thiamine Metabolism	7	0.00353714
Fumaric acid	HMDB0000134	Phenylalanine and Tyrosine metabolism, Arginine and Proline metabolism, Aspartate metabolism, Urea cycle, Mitochondrial electron transport chain, Alkaptonuria, Arginine: Glycine Amidinotransferase Deficiency (AGAT deficiency), Argininemia, Argininosuccinic aciduria, Azathioprine action pathway, Canavan disease, Carbamoyl phosphate synthetase deficiency, Citric acid cycle, Citrullinemia Type I, Co…	6	0.00303183
D-Alanine	HMDB0001310	Alanine metabolism	5	0.00252653
3-Methoxytyramine	HMDB00022, C05587	Tyrosine metabolism, Dopaminergic synapse	4	0.00202122
3,4-Dihydroxyphenylglycol	HMDB0000318	Tyrosine Metabolism, Alkaptonuria, Hawkinsinuria, Tyrosinemia Type I, Tyrosinemia transient of the newborn,	4	0.00202122
Allantoin	HMDB0000462	Purine metabolism	4	0.00202122
Neuraminic acid	HMDB0000830	Amino sugar and nucleotide sugar metabolism	4	0.00202122
7a-Hydroxycholesterol	HMDB0001496	Bile Acid Biosynthesis, Congenital Bile Acid Synthesis Defect Type II, Congenital Bile Acid Synthesis Defect Type III, Familial Hypercholanemia (FHCA), Zellweger Syndrome	4	0.00202122
Phenylacetic acid	HMDB0000209	Phenylacetate Metabolism	3	0.00151592
O-Phosphoethanolamine	HMDB0000224	Sphingolipid Metabolism, Gaucher Disease, Globoid Cell Leukodystrophy, Metachromatic Leukodystrophy (MLD), Fabry disease, Phosphatidylcholine Biosynthesis, Phosphatidylcholine Biosynthesis PC(11D3/11D3), Phosphatidylcholine Biosynthesis PC(11D3/11D5), Phosphatidylcholine Biosynthesis PC(11D3/11M3) and other variants found at HMDB0000224, Sphingolipid Metabolism	3	0.00151592
Sepiapterin	HMDB0000238	Pterine Biosynthesis, Dopa-responsive dystonia, Hyperphenylalaniemia due to guanosine triphosphate cyclohydrolase deficiency, Hyperphenylalaninemia due to 6-pyruvoyltetrahydropterin synthase deficiency (ptps), Hyperphenylalaninemia due to dhpr-deficiency, Segawa syndrome, Sepiapterin reductase deficiency.	3	0.00151592
2,4-Dihydroxybutanoic acid	HMDB0000360	NA	3	0.00151592
5-Hydroxyindoleacetic acid	HMDB0000763	Tryptophan Metabolism	3	0.00151592
Normetanephrine	HMDB0000819	Tyrosine Metabolism, Alkaptonuria, Hawkinsinuria, Tyrosinemia Type I, Tyrosinemia transient of the newborn,	3	0.00151592
Leukotriene C4	HMDB0001198	Arachidonic Acid Metabolism, Leukotriene C4 Synthesis Deficiency, Piroxicam Action Pathway, Acetylsalicylic Acid Action Pathway, Etodolac Action Pathway, Bromfenac Action Pathway, Carprofen Action Pathway, Celecoxib Action Pathway, Diclofenac Action Pathway, Diflunisal Action Pathway, Etoricoxib Action Pathway, Fc Epsilon Receptor I Signaling in Mast Cells, Fenoprofen Action Pathway, Flurbiprofen…	3	0.00151592
Thromboxane A2	HMDB0001452	Arachidonic Acid Metabolism, Leukotriene C4 Synthesis Deficiency, Piroxicam Action Pathway, Acetylsalicylic Acid Action Pathway, Etodolac Action Pathway, Bromfenac Action Pathway, Carprofen Action Pathway, Celecoxib Action Pathway, Diclofenac Action Pathway, Diflunisal Action Pathway, Etoricoxib Action Pathway, Fenoprofen Action Pathway, Flurbiprofen Action Pathway, Ibuprofen Action Pathway, Indo…	3	0.00151592
Nitric oxide	HMDB0003378	Arginine and Proline Metabolism, Prolidase Deficiency (PD), Arginine: Glycine Amidinotransferase Deficiency (AGAT Deficiency), Hyperprolinemia Type II, Hyperprolinemia Type I, Hyperornithinemia-hyperammonemia-homocitrullinuria [HHH-syndrome], L-arginine:glycine amidinotransferase deficiency, Ornithine Aminotransferase Deficiency (OAT Deficiency), Prolinemia Type II	3	0.00151592
1-Methylhistidine	HMDB00001, C01152	Histidine metabolism	2	0.00101061
Dihydrobiopterin	HMDB00038, C00268	Folate biosynthesis	2	0.00101061
L-Aspartic acid	HMDB0000191	Transcription/Translation, Arginine and Proline Metabolism, Aspartate Metabolism, Urea Cycle, Beta-Alanine Metabolism, AICA-Ribosiduria, Alkaptonuria, Ammonia Recycling, Arginine and Proline Metabolism, Arginine: Glycine Amidinotransferase Deficiency (AGAT Deficiency), Argininemia, Argininosuccinic Aciduria, Aspartate Metabolism, Azathioprine Action Pathway, Beta-Alanine Metabolism, Canavan Disea…	2	0.00101061
Isocitric acid	HMDB0000193	Citric Acid Cycle, Congenital lactic acidosis, Fumarase deficiency , Mitochondrial complex II deficiency, 2-ketoglutarate dehydrogenase complex deficiency, Mitochondrial complex II deficiency, Pyruvate dehydrogenase deficiency (E2), Pyruvate dehydrogenase deficiency (E3), The oncogenic action of 2-hydroxyglutarate, The oncogenic action of D-2-hydroxyglutarate in Hydroxygluaricaciduria, The Oncoge…	2	0.00101061
3-Methylhistidine	HMDB0000479	Beta-Alanine Metabolism, GABA-Transaminase Deficiency, Ureidopropionase Deficiency, Carnosinuria, carnosinemia, Histidine Metabolism, Methylhistidine Metabolism, Ureidopropionase Deficiency	2	0.00101061
3,4-Dihydroxybenzeneacetic acid	HMDB0001336	Tyrosine Metabolism, Alkaptonuria, Hawkinsinuria, Tyrosinemia Type I, Tyrosinemia transient of the newborn	2	0.00101061
Putrescine	HMDB0001414	Methionine Metabolism, Spermidine and Spermine Biosynthesis, Cystathionine Beta-Synthase Deficiency, Hypermethioninemia, S-Adenosylhomocysteine (SAH) Hydrolase Deficiency, Methylenetetrahydrofolate Reductase Deficiency (MTHFRD), S-Adenosylhomocysteine (SAH) Hydrolase Deficiency, Spermidine and Spermine Biosynthesis	2	0.00101061
5-Hydroxytryptophol	HMDB0001855	Associated with serotonin (minor metabolite of serotonin; tryptophan metabolism)	2	0.00101061
5-Methoxytryptophol	HMDB0001896	Circadian rhythm	2	0.00101061
N(6)-Methyllysine	HMDB0002038	Not available	2	0.00101061
Nitrite (NO2)	HMDB0002786	ABC transporters	2	0.00101061
15(S)-HETE	HMDB0003876	Acetaminophen Action Pathway, Acetylsalicylic Acid Action Pathway, Antipyrine Action Pathway, Antrafenine Action Pathway, Arachidonic acid metabolism, Bromfenac Action Pathway, Carprofen Action Pathway, Celecoxib Action Pathway, Diclofenac Action Pathway, Diflunisal Action Pathway, Etodolac Action Pathway, Etoricoxib Action Pathway, Fenoprofen Action Pathway, Flurbiprofen Action Pathway, Ibuprofe…	2	0.00101061
Prostaglandin B2	HMDB0004236	Acetaminophen Action Pathway, Acetylsalicylic Acid Action Pathway, Antipyrine Action Pathway, Antrafenine Action Pathway, Arachidonic acid metabolism, Bromfenac Action Pathway, Carprofen Action Pathway, Celecoxib Action Pathway, Diclofenac Action Pathway, Diflunisal Action Pathway, Etodolac Action Pathway, Etoricoxib Action Pathway, Fenoprofen Action Pathway, Flurbiprofen Action Pathway, Ibuprofe…	2	0.00101061
Malondialdehyde	HMDB0006112	Not available	2	0.00101061
SM(d18:1/16:0)	HMDB0010169	Sphingolipid metabolism; Sphingolipid signaling pathway	2	0.00101061
5-HETE	HMDB0011134	Rheumatoid arthritis, Asthma, Acetaminophen Action Pathway, Acetylsalicylic Acid Action Pathway, Antipyrine Action Pathway, Antrafenine Action Pathway, Arachidonic acid metabolism, Bromfenac Action Pathway, Carprofen Action Pathway, Celecoxib Action Pathway, Diclofenac Action Pathway, Diflunisal Action Pathway, Etodolac Action Pathway, Etoricoxib Action Pathway, Fenoprofen Action Pathway, Flurbip…	2	0.00101061
Pipecolic acid	HMDB00070, C00408	Lysine degradation	1	0.000505306
Galactitol	HMDB0000107	Galactose metabolism, Galactosemia	1	0.000505306
5-Hydroxy-L-tryptophan	HMDB0000472	Tryptophan Metabolism	1	0.000505306
Ribitol	HMDB0000508	Pentose and glucuronate interconversions, Riboflavin metabolism	1	0.000505306
Glycylproline	HMDB0000721	-	1	0.000505306
N-Acetyl-L-aspartic acid	HMDB0000812	Aspartate Metabolism, Canavan Disease, Hypoacetylaspartia	1	0.000505306
Succinyladenosine	HMDB0000912	-	1	0.000505306
Pyridoxal 5’-phosphate	HMDB0001491	Glucose-Alanine Cycle, Malate-Aspartate Shuttle, Vitamin B6 Metabolism, Alanine Metabolism, Primary Hyperoxaluria Type I, 3-hydroxyisobutyric aciduria, 3-Methylcrotonyl Coa Carboxylase Deficiency Type I, 3-Methylglutaconic Aciduria Type I, 3-Methylglutaconic Aciduria Type III, 3-Methylglutaconic Aciduria Type IV, 3-Phosphoglycerate dehydrogenase deficiency, 4-Hydroxybutyric Aciduria/Succinic Semi…	1	0.000505306
L-Arabitol	HMDB0001851	Pentose and glucuronate interconversions	1	0.000505306
Paraxanthine	HMDB0001860	Caffeine Metabolism	1	0.000505306
3-Methoxy-4-Hydroxyphenylglycol sulfate	HMDB0003332	Not available	1	0.000505306
Metanephrine	HMDB0004063	Tyrosine Metabolism, Alkaptonuria, Hawkinsinuria, Tyrosinemia Type I, Tyrosinemia transient of the newborn	1	0.000505306
Acetyl-N-formyl-5-methoxykynurenamine	HMDB0004259	Tryptophan Metabolism	1	0.000505306
4-Hydroxynonenal	HMDB0004362	Pathways in Cancer, Hepatocellular carcinoma	1	0.000505306
Quetiapine	HMDB0005021	Quetiapine H1-Antihistamine Action	1	0.000505306
Kyotorphin	HMDB0005768	Not available	1	0.000505306
LysoPC(18:0)	HMDB0010384	Glycerophospholipid metabolism; Choline metabolism in cancer	1	0.000505306
11,12-EpETrE	HMDB0010409	Lipid metabolism	1	0.000505306
SM(d18:1/24:0)	HMDB0011697	Sphingolipid metabolism, Sphingolipid signaling pathway	1	0.000505306
SM(d18:1/26:0)	HMDB0011698	Sphingolipid metabolism, Sphingolipid signaling pathway	1	0.000505306
SM(d18:1/18:1(11Z))	HMDB0012100	Sphingolipid metabolism, Sphingolipid signaling pathway	1	0.000505306
SM(d18:1/18:1(9Z))	HMDB0012101	Sphingolipid metabolism, Sphingolipid signaling pathway	1	0.000505306
SM(d18:1/24:1(15Z))	HMDB0012107	Sphingolipid metabolism, Sphingolipid signaling pathway	1	0.000505306
SM(d18:0/26:1(17Z))	HMDB0013461	Sphingolipid metabolism, Sphingolipid signaling pathway	1	0.000505306
SM(d18:0/14:1(9Z)(OH))	HMDB0013462	Sphingolipid metabolism, Sphingolipid signaling pathway	1	0.000505306
SM(d18:0/16:1(9Z)(OH))	HMDB0013463	Sphingolipid metabolism, Sphingolipid signaling pathway	1	0.000505306
SM(d18:0/16:1(9Z))	HMDB0013464	Sphingolipid metabolism, Sphingolipid signaling pathway	1	0.000505306
SM(d18:0/20:2(11Z,14Z))	HMDB0013465	Sphingolipid metabolism, Sphingolipid signaling pathway	1	0.000505306
SM(d18:0/22:1(13Z)(OH))	HMDB0013466	Sphingolipid metabolism, Sphingolipid signaling pathway	1	0.000505306
SM(d18:0/22:2(13Z,16Z)(OH))	HMDB0013467	Sphingolipid metabolism, Sphingolipid signaling pathway	1	0.000505306
SM(d18:0/24:1(15Z)(OH))	HMDB0013469	Sphingolipid metabolism, Sphingolipid signaling pathway	1	0.000505306
		Supplementary Table 1. Dysregulated Metabolites
3-Hydroxyisovaleric acid	HMDB0000754	-		0
Hydroxyphenyllactic acid	HMDB0000755	Tyrosine metabolism		0
S-Adenosylmethioninamine	HMDB0000988	Methionine Metabolism, Spermidine and Spermine Biosynthesis, Cystathionine Beta-Synthase Deficiency, Hypermethioninemia, S-Adenosylhomocysteine (SAH) Hydrolase Deficiency, Methionine Metabolism, Methylenetetrahydrofolate Reductase Deficiency (MTHFRD), S-Adenosylhomocysteine (SAH) Hydrolase Deficiency, Spermidine and Spermine Biosynthesis		0
2(N)-Methyl-norsalsolinol	HMDB0001189	-		0
Zirconium	HMDB0001475	Metals		0
1-Phenylethylamine	HMDB0002017	Not available		0
8-Hydroxyguanosine	HMDB0002044	Not available		0
Picolinic acid	HMDB0002243	Tryptophan metabolism		0
1,5-Anhydrosorbitol	HMDB0002712	Not available		0
Erythritol	HMDB0002994	ABC transporters		0
Propanal	HMDB0003366	Not available		0
Triphosphate	HMDB0003379	Oxidative phosphorylation		0
(R)-N-Methylsalsolinol	HMDB0003626	Not available		0
(S)-N-Methylsalsolinol		Not available		0
1-Benzyl-1,2,3,4-tetrahydroisoquinoline	HMDB0004087	Not available		0
L-a-glutamyl-L-lysine	HMDB0004207	Not Available		0
Dimethyl sulfone	HMDB0004983	Sulfur metabolism		0
(R)-Salsolinol	HMDB0005199	Not available		0
Hexanal	HMDB0005994	Not available		0
Prolylhydroxyproline	HMDB0006695	Not available		0
QYNAD	HMDB0006730	Not available		0
Hydroxypropionylcarnitine	HMDB0013125	Not available		0
