# Supplementary material for: Two human metabolites rescue a C. elegans model of Alzheimer’s disease via a cytosolic unfolded protein response
Source: Commun Biol. 2021 Jul 7;4:843. doi: 10.1038/s42003-021-02218-7 (PMC8263720; doi:10.1038/s42003-021-02218-7)
Supplement: Supplementary file 4 — Supplementary Data 2 [file 42003_2021_2218_MOESM4_ESM.xlsx]

## Sheet: Export Summary
	Description	Worksheet Link
	Figure 3. Carnosine and kynurenic acid prevent Aβ42 toxicity in a C. elegans model of AD (GMC)	Figure 3
	Figure 4 and Figure S3. Carnosine and kynurenic acid have no effect on the aggregation of Aβ42 (ThT kinetics)	Figure 4
	Figure 5. Carnosine and kynurenic acid activate a cytosolic unfolded protein response through a HSF-1 dependent mechanism. Western Blot values (obtained using ImageJ)	Figure 5
	Figure 6. RTqPCR shows that carnosine and kynurenic acid activate a cytosolic unfolded protein response by elevating the transcript levels of the J-proteins dnj-12 and dnj-19 in day 5 GMC worms.	Figure 6
	Figure 7. Carnosine and kynurenic acid protect against Aβ42 aggregation and toxicity in a HSF-1 dependent manner	Figure 7
	Figure 8. Kynurenic acid prevents Aβ42 toxicity in a C. elegans model of AD through the action of molecular chaperones	Figure 8

## Sheet: Figure 3 
Figure 3. Carnosine and kynurenic acid prevent Aβ42 toxicity in a C. elegans model of AD (GMC)
Figure 3
Figure 3b
Carnosine (μM)	0 μM			5 μM			10 μM			15 μM			25 μM			50 μM
Days of Adulthood GMC	Mean motility (BPM)	SEM	N (number of animals)	Mean motility (BPM)	SEM	N (number of animals)	Mean motility (BPM)	SEM	N (number of animals)	Mean motility (BPM)	SEM	N (number of animals)	Mean motility (BPM)	SEM	N (number of animals)	Mean motility (BPM)	SEM	N (number of animals)
3	59.8353	2.35427	243	46.4151	2.84914	133	46.1582	2.44128	192	68.9478	2.85066	161	71.4606	2.31918	252	47.6966	2.12154	200
4	39.3492	1.95289	265	40.5638	1.54233	332	46.9408	1.32217	467	44.3047	2.40405	163	49.7057	1.48243	370	47.7037	1.99561	191
5	29.138	2.36062	106	31.6447	1.47248	243	37.732	1.24054	290	50.4472	2.81948	108	46.1559	1.91672	225	30.7194	1.02755	446
7	23.8624	1.21789	225	30.2225	1.10545	288	37.3411	0.98727	441	28.1329	2.21391	120	30.0159	1.106	365	26.344	2.0953	117
Control N2
Carnosine (μM)	0 μM			5 μM			10 μM			15 μM			25 μM			50 μM
Days of Adulthood N2	Mean motility (BPM)	SEM	N (number of animals)	Mean motility (BPM)	SEM	N (number of animals)	Mean motility (BPM)	SEM	N (number of animals)	Mean motility (BPM)	SEM	N (number of animals)	Mean motility (BPM)	SEM	N (number of animals)	Mean motility (BPM)	SEM	N (number of animals)
3	89.0387	3.50641	220	we only tested untreated worms (0 uM) at Day 3 and made all conditions start from this point
5	79.5021	2.00261	239	86.9703	1.92681	261	88.0381	2.31133	196	82.9673	2.17306	211	86.9703	1.92681	261	88.0381	2.31133	196
7	51.3438	1.68545	330	49.9805	2.31919	219	38.819	2.0804	208	49.9735	2.091	240	49.9805	2.31919	219	38.819	2.0804	208
Figure 3c
Kynurenic acid (μM)	0 μM			5 μM			10 μM			15 μM			25 μM			50 μM
Days of Adulthood GMC	Mean motility (BPM)	SEM	N (number of animals)	Mean motility (BPM)	SEM	N (number of animals)	Mean motility (BPM)	SEM	N (number of animals)	Mean motility (BPM)	SEM	N (number of animals)	Mean motility (BPM)	SEM	N (number of animals)	Mean motility (BPM)	SEM	N (number of animals)
3	59.8353	2.35427	243	50.3287	1.84746	300	55.3694	1.6439	381	56.1324	2.06064	236	42.1841	2.45761	166	45.7853	1.64478	366
4	39.3492	1.95289	265	40.2391	1.28562	387	47.8555	1.11496	554	55.671	2.2797	213	44.6195	2.04857	214	45.4031	2.46381	141
5	29.138	2.36062	106	34.9985	1.34212	280	45.648	1.73422	204	40.1469	1.60706	242	32.2739	1.41663	218	41.1205	1.68646	187
7	23.8624	1.21789	225	21.4268	1.01693	308	24.7569	1.26488	244	25.4559	1.41764	177	27.2793	1.32521	225	23.3946	1.86644	116
Control N2
Carnosine (μM)	0 μM			5 μM			10 μM			15 μM			25 μM			50 μM
Days of Adulthood N2	Mean motility (BPM)	SEM	N (number of animals)	Mean motility (BPM)	SEM	N (number of animals)	Mean motility (BPM)	SEM	N (number of animals)	Mean motility (BPM)	SEM	N (number of animals)	Mean motility (BPM)	SEM	N (number of animals)	Mean motility (BPM)	SEM	N (number of animals)
3	89.0387	3.50641	220	we only tested untreated worms (0 uM) at Day 3 and made all conditions start from this point
5	79.5021	2.00261	239	86.9703	1.92681	261	88.0381	2.31133	196	82.9673	2.17306	211	81.7104	2.30134	250	78.924	2.41294	167
7	51.3438	1.68545	330	49.9805	2.31919	219	38.819	2.0804	208	49.9735	2.091	240	44.5734	2.07662	228	41.3953	1.77247	309
Figure 3d-e Radar charts
Figure 3d-e Radar charts
	BPM	SEM	Speed	SEM	Survival	N
GMC	29.138	2.36062	0.01242	0.01242	0.74359	117
Car 5 μM	31.6447	31.6447	0.013596	0.000662	0.845018	271
Car 10 μM	37.732	1.24054	0.018205	0.000696	0.938619	391
Car 15 μM	50.4472	2.81948	0.022414	0.001434	0.835938	128
Kyn 5 μM	34.9985	1.34212	0.016496	0.000686	0.906667	375
Kyn 10 μM	45.648	1.73422	0.021368	0.000893	0.927757	263
Kyn 15 μM	40.1469	1.60706	0.018559	0.000793	0.872274	321
Figure 3d	Total Fitness Score (sum of BPM, speed and survival)	individual worm data
Carnosine
Day 5	N
0 μM	116	Total Fitness score	0.112158	6.8051	0.180617	3.25687	1.79885	4.07078	0.126651	2.32199	6.12776	0.122625	2.52183	0.115539	1.53802	2.86789	2.8829	0.0769726	0.209465	3.99973	3.16017	5.66161	0.0590177	5.73118	1.981	1.72641	0.121716	1.31796	2.52351	6.89305	0.124074	5.88031	4.41071	4.27587	1.34502	0.146434	2.28644	3.36398	1.67777	3.24755	3.00684	2.29438	2.35437	1.34344	0.242211	3.83389	6.78858	4.13631	3.06589
		Individual fitness score(expressed as fraction of GMC)	0.0430887	2.61438	0.0693893	1.25122	0.691082	1.56391	0.0486565	0.892062	2.35416	0.0471099	0.968835	0.0443879	0.590876	1.10179	1.10755	0.0295713	0.080472	1.53662	1.21407	2.17508	0.0226734	2.2018	0.761061	0.663252	0.0467607	0.506334	0.96948	2.64817	0.0476667	2.2591	1.6945	1.6427	0.516728	0.0562569	0.878403	1.29237	0.644567	1.24764	1.15517	0.881452	0.904502	0.516122	0.0930525	1.4729	2.60803	1.58909	1.17785
		relative to untreated GMC worms	1
5 μM	270	Total Fitness score	2.24769	5.74245	0.203704	2.90835	1.45672	0.102093	2.17692	0.101161	1.54448	2.88231	2.04353	3.98024	4.36584	5.01297	4.01058	0.131354	2.89608	4.24816	4.26237	4.5184	0.0880837	7.03049	1.69821	5.58919	3.54283	4.20115	2.50648	1.70778	4.1797	3.57065	2.45435	5.14598	5.09752	5.06065	5.92797	0.318345	5.48081	0.0722222	4.22993	1.96409	2.72419	4.99256	4.04697	0.0515298	2.43236	1.53339	5.22681
		Individual fitness score(expressed as fraction of GMC)	0.863518	2.20613	0.0782588	1.11733	0.559643	0.0392222	0.836327	0.038864	0.593359	1.10732	0.785084	1.52913	1.67727	1.92588	1.54078	0.0504636	1.11262	1.63206	1.63751	1.73587	0.03384	2.70097	0.652417	2.14725	1.36108	1.614	0.962938	0.656094	1.60575	1.37177	0.942912	1.97698	1.95836	1.9442	2.2774	0.122301	2.10562	0.0277463	1.62505	0.754564	1.04658	1.91804	1.55476	0.0197967	0.934461	0.589097	2.00803
		relative to untreated GMC worms	1.11022
10 μM	390	Total Fitness score	3.82258	6.95621	7.03776	5.26416	4.99154	2.98259	2.57091	2.6774	4.39441	3.70175	0.122061	2.49644	8.57365	5.57012	4.15145	4.24002	1.46316	3.55217	1.5937	6.49627	2.39528	4.29582	5.87274	4.88461	1.76032	6.56208	1.39078	3.88246	7.17707	1.25814	3.05486	5.14316	1.2645	7.06045	6.91835	0.0672303	2.02827	7.39677	1.32729	1.64854	3.84429	0.0542673	3.47097	2.15797	4.33032	1.58173	4.48811
		Individual fitness score(expressed as fraction of GMC)	1.46856	2.67243	2.70376	2.02238	1.91765	1.14585	0.987689	1.0286	1.68824	1.42214	0.0468934	0.95908	3.29382	2.13993	1.5949	1.62893	0.562117	1.36467	0.612267	2.49573	0.920218	1.65037	2.25619	1.87657	0.676277	2.52102	0.53431	1.49156	2.75728	0.483352	1.17361	1.9759	0.485795	2.71248	2.65789	0.0258285	0.779222	2.84169	0.509918	0.633337	1.4769	0.0208484	1.33348	0.829048	1.66362	0.607668	1.72424
		relative to untreated GMC worms	1.41407
15 μM	127	Total Fitness score	7.8183	5.6957	3.73436	4.90563	0.192995	2.6928	6.5968	2.68569	5.64693	0.0687601	2.68979	6.20078	2.17094	5.8055	6.99948	4.60396	7.55207	6.1318	4.8367	6.34181	4.31226	5.55647	4.66225	2.36186	6.82246	3.28324	5.77261	2.04188	0.207891	6.87366	5.99487	1.76009	4.64703	6.685	5.84186	7.09425	0.0561997	6.45158	0.0700483	3.92299	2.24665	7.64041	0.101288	3.97199	3.77737	8.33138	6.9185
		Individual fitness score(expressed as fraction of GMC)	3.00363	2.18817	1.43466	1.88464	0.0741448	1.03452	2.53436	1.03179	2.16944	0.0264162	1.03336	2.38221	0.83403	2.23035	2.68906	1.76875	2.90135	2.35571	1.85816	2.43639	1.65668	2.13468	1.79114	0.90738	2.62105	1.26135	2.21772	0.784448	0.0798673	2.64072	2.30311	0.67619	1.78529	2.56824	2.24432	2.72547	0.0215908	2.47856	0.0269111	1.50713	0.863118	2.93529	0.0389129	1.52596	1.45119	3.20075	2.65795
		relative to untreated GMC worms	1.61749
Figure 3e	Total Fitness Score (sum of BPM, speed and survival)	individual worm data
Kynurenic acid
Day 5	N
0 μM	116	Total Fitness score	0.112158	6.8051	0.180617	3.25687	1.79885	4.07078	0.126651	2.32199	6.12776	0.122625	2.52183	0.115539	1.53802	2.86789	2.8829	0.0769726	0.209465	3.99973	3.16017	5.66161	0.0590177	5.73118	1.981	1.72641	0.121716	1.31796	2.52351	6.89305	0.124074	5.88031	4.41071	4.27587	1.34502	0.146434	2.28644	3.36398	1.67777	3.24755	3.00684	2.29438	2.35437	1.34344	0.242211	3.83389	6.78858	4.13631	3.06589
		Individual fitness score(expressed as fraction of GMC)	0.0430887	2.61438	0.0693893	1.25122	0.691082	1.56391	0.0486565	0.892062	2.35416	0.0471099	0.968835	0.0443879	0.590876	1.10179	1.10755	0.0295713	0.080472	1.53662	1.21407	2.17508	0.0226734	2.2018	0.761061	0.663252	0.0467607	0.506334	0.96948	2.64817	0.0476667	2.2591	1.6945	1.6427	0.516728	0.0562569	0.878403	1.29237	0.644567	1.24764	1.15517	0.881452	0.904502	0.516122	0.0930525	1.4729	2.60803	1.58909	1.17785
		relative to untreated GMC worms	1
5 μM	374	Total Fitness score	2.30674	1.93183	4.73544	6.88694	1.49202	4.16104	3.60386	4.9068	1.92328	4.68478	1.94654	2.76806	1.42543	2.93807	3.78754	2.9849	4.68571	0.13377	3.25193	2.31299	2.49701	6.46225	6.27598	1.53566	4.15294	4.20404	6.49256	3.96286	5.56257	3.78237	3.87841	0.146468	3.29315	4.21318	2.30054	6.39751	4.00274	0.196364	2.69714	3.93511	3.2207	4.24149	2.44511	1.77553	2.96136	4.44575	2.51866
		Individual fitness score(expressed as fraction of GMC)	0.886203	0.742168	1.81926	2.64582	0.573205	1.59858	1.38453	1.88509	0.738885	1.7998	0.747822	1.06343	0.547621	1.12875	1.45509	1.14674	1.80015	0.0513916	1.24932	0.888602	0.959302	2.48266	2.4111	0.58997	1.59547	1.6151	2.49431	1.52245	2.13703	1.45311	1.49001	0.0562699	1.26516	1.61862	0.883821	2.45779	1.53777	0.075439	1.03619	1.51179	1.23733	1.62949	0.939361	0.682122	1.13769	1.70797	0.967619
		relative to untreated GMC worms	1.33746
10 μM	262	Total Fitness score	4.97677	3.9533	6.42744	0.206844	3.83279	3.65387	5.31572	4.58197	3.27172	8.22469	6.98026	0.121612	2.64835	4.74787	5.91169	2.44708	2.58899	5.392	2.65279	0.0671498	4.61805	4.70891	3.18067	0.366607	6.33103	6.15157	4.72602	5.38053	5.43594	5.59746	3.87039	2.86694	5.14478	1.9295	4.34196	2.73788	5.67256	2.12804	4.08948	5.16934	4.5523	4.3561	4.62362	5.46422	4.05742	1.74917	1.39292
		Individual fitness score(expressed as fraction of GMC)	1.91197	1.51878	2.46929	0.0794651	1.47248	1.40374	2.04219	1.7603	1.25693	3.15976	2.68167	0.0467208	1.01744	1.82404	2.27115	0.940117	0.994636	2.07149	1.01915	0.0257976	1.77416	1.80907	1.22195	0.140843	2.43225	2.36331	1.81564	2.06709	2.08838	2.15043	1.48692	1.10142	1.97652	0.741274	1.66809	1.05184	2.17928	0.817551	1.57109	1.98596	1.7489	1.67352	1.7763	2.09924	1.55878	0.671994	0.53513
		relative to untreated GMC worms	1.56916
15 μM	320	Total Fitness score	5.64246	4.10553	5.45957	6.78922	0.394593	4.16304	0.179261	1.69743	3.33443	2.65517	4.85969	0.11868	0.136473	4.31318	3.89644	3.67157	2.52501	5.03949	1.39129	5.6126	0.226087	7.42691	5.11206	5.2995	0.0809984	2.71493	0.0996313	5.14387	6.51843	2.89712	4.68304	2.02556	5.21683	3.8054	4.33078	3.73528	6.03371	0.25397	3.05121	0.141304	0.151449	4.02224	3.65565	2.36609	3.97598	0.145974	4.51409
		Individual fitness score(expressed as fraction of GMC)	2.16772	1.57726	2.09746	2.60828	0.151594	1.59936	0.0688684	0.652118	1.28102	1.02006	1.86699	0.0455943	0.0524303	1.65704	1.49693	1.41054	0.970058	1.93607	0.534505	2.15624	0.086858	2.85327	1.96395	2.03596	0.0311179	1.04302	0.0382763	1.97617	2.50425	1.11301	1.79913	0.77818	2.0042	1.46196	1.6638	1.43502	2.31803	0.09757	1.17221	0.0542862	0.0581837	1.54526	1.40442	0.909005	1.52749	0.0560803	1.73422
		relative to untreated GMC worms	1.3324
Figure 3f-g	N2	GMC untreated	GMC Car 5 μM	GMC Car 10 μM	GMC Car 15 μM	GMC Car 25 μM	Gmc Car 50 μM	GMC Kyn 5 μM	GMC Kyn 10 μM	GMC Kyn 15 μM	GMC Kyn 25 μM	GMC Kyn 50 μM
	3130000	17300000	7620000	5110000	4940000	5070000	10200000	7280000	8180000	6200000	7370000	10100000
Mean	1330000	3890000	1760000	429000	408000	586000	730000	1040000	1230000	568000	809000	940000
SEM	10	17	15	19	20	16	18	17	16	20	23	20
N
	Source data (NIAD-4 Intensity)
	648072	1.56555e+07	4.49968e+06	4.91255e+06	3.95628e+06	1.97221e+06	1.22927e+07	7.9639e+06	5.25685e+06	6.00437e+06	7.60286e+06	8.39393e+06
	410612	5.18032e+07	9.47859e+06	6.4248e+06	4.18628e+06	2.9682e+06	9.84349e+06	3.53371e+06	9.8576e+06	4.47892e+06	8.43766e+06	7.65232e+06
	1.33344e+07	1.85204e+07	1.11647e+07	5.33215e+06	3.42942e+06	4.65867e+06	8.532e+06	6.57888e+06	6.57496e+06	6.1882e+06	7.15959e+06	1.7359e+07
	5.69171e+06	12604127	3.06303e+07	5.52137e+06	4.90963e+06	2.59261e+06	1.05115e+07	5.15095e+06	6.99007e+06	4.29357e+06	1.06996e+07	1.01553e+07
	859251	64556429	8.97037e+06	7.05357e+06	5.35265e+06	4.39198e+06	1.17344e+07	9.7138e+06	3.93402e+06	5.01439e+06	6.38566e+06	7.72261e+06
	900495	8.65138e+06	5.66178e+06	5.31108e+06	8.35665e+06	3.60068e+06	9.82849e+06	6.37412e+06	5.43619e+06	5.71239e+06	1.40121e+07	1.14952e+07
	6.2494e+06	2.10426e+07	8.26045e+06	5.54802e+06	2.46977e+06	4.79893e+06	8.92242e+06	4.71666e+06	1.06774e+07	4.19835e+06	2.79227e+06	1.34815e+07
	1.7585e+06	9.66955e+06	4.0536e+06	4.1814e+06	4.0141e+06	7.11422e+06	2.04116e+07	4.80682e+06	5.86234e+06	3.21467e+06	1.21883e+06	1.32368e+07
	1.37927e+06	7.54873e+06	4.20153e+06	101308	7.17895e+06	3.59931e+06	7.9811e+06	8.76001e+06	5.38085e+06	8.2267e+06	6.56825e+06	1.81866e+07
	85438	1.18635e+07	3.23984e+06	5.70383e+06	7.60148e+06	4.9257e+06	1.13e+07	4.64668e+06	6.87937e+06	8.32464e+06	8.02721e+06	1.41659e+07
		6.63901e+06	4.237e+06	6.76553e+06	4.95945e+06	8.88547e+06	6.22079e+06	7.55124e+06	5.712e+06	4.67631e+06	1.14085e+07	4.79324e+06
		1.01038e+07	6.7247e+06	8.18757e+06	5.17345e+06	7.08759e+06	8.4782e+06	2.21885e+07	9.17298e+06	8.6284e+06	3.95002e+06	9.18773e+06
		1.15674e+07	4.38608e+06	5.27492e+06	168838	4.89533e+06	1.22525e+07	5.25936e+06	2.51001e+07	6.23339e+06	6.97612e+06	4.40686e+06
		8.33485e+06	4.43183e+06	7.06964e+06	5.84761e+06	1.02659e+07	1.1145e+07	6.29744e+06	6.39784e+06	8.79784e+06	6.2667e+06	1.35576e+07
		1.01333e+07	4.29765e+06	2.97688e+06	4.14541e+06	2.80793e+06	7.84966e+06	4.94589e+06	9.95814e+06	1.37581e+07	5.20533e+06	5.65468e+06
		9.28976e+06		5.88901e+06	6.66815e+06	6.53808e+06	9.04828e+06	1.0442e+07	7.71368e+06	7.53452e+06	3.17848e+06	5.22938e+06
		1.54028e+07		4.04054e+06	5.17658e+06		7.0708e+06	4.87893e+06		6.30493e+06	9913883	1.15924e+07
				4.44976e+06	5.53826e+06		9.57044e+06			3.06103e+06	4.62337e+06	1.27952e+07
				2.33376e+06	4.19662e+06					3.1792e+06	1.70691e+07	4.15622e+06
					5.38972e+06					6.20576e+06	5.01021e+06	8.7544e+06
											1.32229e+07
											6.04244e+06
											3.79441e+06
[truncated: 344 more columns]

## Sheet: Figure 4
Figure 4 and Figure S3. Carnosine and kynurenic acid have no effect on the aggregation of Aβ42 (ThT kinetics)
	Raw data (ThT flourescence)
Time (h)	Aβ42 2 μM			Car 2 μM			Car 5 μM			Car 10 μM			Car 15 μM			Car 20 μM			Car 50 μM			Car 100 μM			Car 200 μM			Car 500 μM			Kyn 2 μM			Kyn 5 μM			Kyn 10 μM			Kyn 15 μM			Kyn 20 μM			Kyn 50 μM			Kyn 100 μM
	Replicate 1	Replicate 2	Replicate 3	Replicate 1	Replicate 2	Replicate 3	Replicate 1	Replicate 2	Replicate 3	Replicate 1	Replicate 2	Replicate 3	Replicate 1	Replicate 2	Replicate 3	Replicate 1	Replicate 2	Replicate 3	Replicate 1	Replicate 2	Replicate 3	Replicate 1	Replicate 2	Replicate 3	Replicate 1	Replicate 2	Replicate 3	Replicate 1	Replicate 2	Replicate 3	Replicate 1	Replicate 2	Replicate 3	Replicate 1	Replicate 2	Replicate 3	Replicate 1	Replicate 2	Replicate 3	Replicate 1	Replicate 2	Replicate 3	Replicate 1	Replicate 2	Replicate 3	Replicate 1	Replicate 2	Replicate 3	Replicate 1
0	153	152	153	159	158	152	155	150	152	154	153	152	155	163	164	161	160	160	160	157	158	161	160	159	161	188	164	173	174	166	157	163	167	165	167	155	154	162	160	160	158	155	156	158	160	161	157	156	157
0.05	151	149	152	157	156	152	150	148	150	149	150	150	152	159	160	157	156	154	156	154	155	158	150	161	155	179	157	165	161	164	153	155	157	156	159	148	152	155	155	154	151	154	151	153	152	153	150	148	153
0.1	151	147	150	153	153	149	150	145	144	149	150	148	151	154	156	153	152	154	152	151	150	155	145	162	153	175	154	161	158	156	149	153	156	153	157	147	152	154	152	150	150	150	148	150	148	152	148	144	147
0.15	148	147	149	150	151	148	145	142	146	147	148	147	147	154	156	153	154	151	150	151	149	151	146	173	151	173	153	160	157	157	147	150	154	156	156	145	151	151	149	150	147	146	147	148	146	148	148	146	149
0.2	147	144	148	153	150	147	145	140	143	147	146	146	146	153	153	152	152	148	146	147	148	148	143	179	151	168	150	158	156	154	147	150	151	153	155	147	147	149	149	148	146	147	147	145	146	148	144	144	147
0.25	147	144	145	149	149	146	146	140	142	148	144	144	147	150	153	153	151	148	148	148	147	150	143	173	148	165	152	157	155	155	147	151	152	150	152	145	145	148	147	149	145	145	143	144	144	148	145	145	145
0.3	146	144	144	153	149	146	145	141	142	146	143	143	146	151	152	151	149	145	150	146	145	152	141	150	151	164	152	156	154	152	146	148	149	149	154	146	148	146	145	146	144	146	144	146	146	146	144	142	144
0.35	147	143	146	150	147	146	145	139	143	144	144	143	143	150	150	148	150	145	147	148	146	150	142	183	149	164	146	154	153	153	145	147	148	150	152	142	144	149	145	146	143	144	142	143	143	146	144	142	146
0.4	145	141	145	150	149	143	145	139	140	147	144	143	146	150	150	146	149	146	146	146	146	147	142	180	148	161	148	154	151	152	143	147	149	150	153	143	148	148	145	145	143	144	141	145	142	144	143	142	142
0.45	145	143	143	150	148	145	144	141	142	144	143	144	144	150	149	148	150	145	145	147	144	146	142	181	149	160	149	152	153	150	143	146	148	149	152	142	145	146	146	142	143	143	143	142	142	143	144	143	143
0.5	144	142	144	148	148	143	147	140	142	145	141	145	145	147	149	147	149	146	146	145	147	147	142	181	146	159	148	154	149	150	143	146	149	151	151	143	144	146	146	143	143	144	141	143	144	146	142	144	143
0.55	145	140	145	146	149	142	146	140	141	144	142	142	145	150	148	148	148	147	146	146	146	146	141	182	148	158	150	154	150	153	141	145	148	148	154	143	145	146	144	144	143	145	144	143	143	144	146	143	144
0.6	142	140	142	148	145	144	147	141	142	142	144	144	143	149	148	147	146	146	146	145	147	149	144	182	148	160	148	152	150	150	143	147	148	146	153	143	145	145	144	145	142	144	143	144	142	148	146	144	146
0.65	141	142	144	147	145	142	148	142	145	145	144	146	143	149	149	147	146	143	144	144	145	145	146	183	147	157	148	154	148	151	143	147	148	149	154	145	146	146	143	144	142	143	143	143	144	147	147	144	142
0.7	144	142	146	147	146	144	149	146	144	145	143	145	141	148	149	147	148	146	146	148	148	145	145	185	148	160	147	151	151	152	141	146	147	153	154	148	147	147	146	145	144	145	143	143	143	148	147	147	147
0.75	145	141	146	151	146	146	149	148	147	146	147	147	143	148	150	149	146	147	147	148	149	146	148	188	147	158	147	156	148	153	144	147	151	154	160	149	148	150	145	145	144	144	146	144	144	149	151	146	148
0.8	143	140	148	148	148	145	150	149	151	147	147	150	143	148	148	151	148	147	147	147	149	147	151	187	149	160	149	153	150	152	143	148	151	158	161	154	151	149	145	144	146	145	146	146	146	151	149	149	148
0.85	141	143	151	152	148	145	157	154	154	146	149	150	143	149	149	152	150	149	147	150	154	147	155	189	150	159	149	153	152	153	142	149	151	160	165	159	151	149	148	145	143	148	146	147	148	151	153	152	151
0.9	143	143	153	149	151	150	160	161	158	150	154	157	145	150	153	151	152	149	148	151	156	148	157	189	152	161	149	155	157	154	146	150	156	164	170	164	153	149	149	146	145	149	148	150	149	156	154	156	153
0.95	146	146	154	152	152	149	165	168	160	150	156	158	144	152	153	153	153	150	149	153	159	149	163	194	154	164	152	159	158	156	147	152	154	173	177	168	156	152	149	150	146	154	152	151	153	159	159	161	156
1	146	147	157	153	156	153	170	171	168	153	161	163	146	153	154	152	157	152	148	155	166	153	166	199	158	165	155	160	157	159	147	155	160	176	185	179	164	154	151	152	151	151	154	153	154	161	164	166	160
1.05	148	148	162	157	159	155	177	183	178	156	167	169	146	155	158	159	157	152	152	161	169	156	174	204	162	168	156	165	163	161	153	158	164	182	189	184	165	157	153	157	151	154	155	157	156	166	165	167	163
1.1	152	154	166	158	162	159	188	189	186	160	173	174	149	158	158	159	162	154	154	163	175	160	181	201	167	170	159	168	165	165	154	160	168	190	201	194	171	161	155	160	157	159	159	160	160	170	171	175	169
1.15	155	154	171	163	167	163	194	198	194	164	178	181	151	163	163	164	166	158	156	163	185	165	188	197	173	175	164	174	169	170	158	166	172	198	208	202	180	164	160	164	159	163	158	163	169	174	180	180	174
1.2	160	159	178	169	174	167	202	207	202	168	189	183	153	164	167	167	171	160	163	169	190	170	195	209	175	178	170	177	173	172	160	169	181	207	220	213	186	169	160	167	161	165	165	167	174	178	183	189	182
1.25	165	165	184	174	174	170	212	216	208	175	197	196	157	171	170	174	174	166	165	174	199	177	200	213	186	186	178	182	179	177	166	173	186	219	226	224	192	172	166	174	167	169	170	173	178	185	187	194	189
1.3	167	171	190	179	185	176	221	223	216	178	204	204	165	173	177	177	180	169	170	179	205	186	211	228	194	192	183	192	186	182	167	180	192	231	239	237	203	181	173	179	170	175	173	177	187	190	195	202	200
1.35	172	178	199	187	190	183	230	237	227	185	214	215	168	180	183	181	183	173	177	187	217	195	221	239	200	201	187	197	194	187	175	184	198	241	249	246	214	186	176	187	174	181	179	181	190	195	202	210	204
1.4	182	183	206	194	198	187	240	248	239	190	224	224	174	184	186	189	193	177	180	193	225	204	230	249	210	205	193	208	196	194	179	191	205	251	262	260	220	194	185	196	180	185	185	190	197	203	210	218	214
1.45	190	193	216	202	207	196	250	258	248	197	232	234	178	193	192	194	199	179	187	200	237	214	239	259	220	214	204	217	206	201	182	197	214	259	269	268	229	197	189	202	186	189	190	191	207	210	216	226	221
1.5	197	199	223	205	211	199	263	264	261	205	242	242	188	197	201	202	207	187	191	206	245	227	248	268	227	224	210	222	215	208	192	203	222	271	284	282	241	207	194	209	192	197	196	200	212	215	225	231	231
1.55	207	211	234	217	220	207	271	273	274	213	258	257	196	205	207	209	218	192	196	211	257	236	260	280	241	232	222	233	222	214	194	214	228	285	290	289	247	215	202	219	197	203	201	204	222	223	233	238	237
1.6	215	219	243	223	232	216	280	286	285	221	266	266	203	216	216	218	223	199	203	222	269	246	263	289	249	240	229	242	230	219	205	217	237	295	304	300	260	223	210	223	205	211	205	212	228	230	238	248	249
1.65	226	227	253	234	239	223	290	298	290	229	277	279	211	223	225	227	234	204	212	228	276	256	278	300	257	251	239	253	240	231	208	227	246	302	314	312	270	230	216	232	215	224	218	220	234	238	247	252	256
1.7	232	237	260	242	252	228	298	304	302	240	288	283	223	231	231	233	240	211	220	238	286	270	288	306	271	260	247	260	248	238	216	234	253	313	319	317	278	237	226	241	217	227	223	225	244	242	252	260	264
1.75	241	247	270	253	260	237	313	312	308	248	297	298	229	238	239	245	248	221	223	245	295	277	296	315	281	269	259	272	257	243	223	240	265	317	332	325	289	246	232	251	225	240	234	239	252	253	264	269	276
1.8	255	255	277	265	268	251	314	323	318	259	308	308	240	251	248	255	260	226	235	256	306	291	302	321	290	279	267	281	269	253	233	252	273	328	334	333	299	257	239	260	233	244	240	240	259	260	273	274	283
1.85	265	267	286	274	281	256	324	326	321	270	319	313	248	258	259	260	272	232	241	265	312	297	306	327	300	285	275	290	278	262	238	261	284	334	343	338	305	263	246	270	239	250	247	254	269	266	279	283	295
1.9	276	278	299	285	291	266	326	332	327	278	329	327	259	269	264	272	277	246	250	273	319	308	312	332	312	298	285	301	288	273	245	267	287	339	349	347	315	273	255	281	248	256	262	259	273	276	287	291	302
1.95	283	286	302	293	304	275	334	337	339	287	335	329	267	277	277	277	286	250	255	280	325	316	319	339	314	307	295	309	298	280	254	272	298	346	349	345	324	284	261	285	254	269	268	266	283	282	291	289	309
2	295	292	316	305	312	284	343	343	340	298	344	338	277	285	282	290	291	255	264	290	332	326	324	337	328	319	298	318	301	287	259	281	304	356	357	349	326	289	266	290	262	270	269	271	290	287	297	299	317
2.05	303	304	318	314	319	290	346	347	346	302	348	344	284	293	292	298	301	265	272	298	340	329	329	342	331	320	311	324	312	298	271	292	308	358	359	353	333	297	275	294	273	271	280	283	295	291	301	305	326
2.1	312	309	327	320	329	301	347	353	346	314	355	348	289	302	301	309	311	274	280	304	341	332	337	346	343	331	314	331	321	304	273	296	314	361	362	360	342	303	284	304	272	284	283	289	300	300	301	308	331
2.15	321	322	326	335	337	309	354	354	356	321	364	354	301	313	312	315	317	277	288	312	349	344	344	350	344	338	325	340	326	312	283	299	320	362	364	356	348	311	296	313	283	290	287	295	304	301	310	310	335
2.2	318	328	336	342	344	313	355	357	351	328	363	359	310	320	317	324	322	290	289	319	348	347	347	351	354	345	332	346	331	317	287	308	327	367	367	358	347	317	298	317	288	290	300	302	307	311	313	312	338
2.25	330	337	347	352	352	317	361	364	355	336	372	366	319	329	322	331	338	293	298	324	347	350	352	354	357	354	334	354	338	325	293	312	332	371	367	364	352	325	303	324	296	290	301	308	316	313	315	319	346
2.3	336	337	349	357	361	328	360	364	358	337	373	366	324	331	335	337	339	301	309	330	352	352	355	358	359	359	345	357	342	333	297	324	337	370	368	368	358	330	308	324	303	298	307	313	318	315	317	326	349
2.35	346	344	356	360	363	331	356	357	362	336	377	365	331	339	338	346	347	311	316	339	358	360	356	358	367	362	348	357	351	337	306	328	341	373	366	367	358	335	319	333	307	302	310	316	317	317	319	324	355
2.4	354	351	361	360	373	337	362	364	361	347	383	370	334	350	341	350	349	313	319	339	355	361	354	361	370	367	352	362	354	340	311	330	345	371	373	369	357	340	323	333	315	299	312	322	327	322	325	326	358
2.45	362	355	365	370	374	344	362	369	371	353	381	373	346	351	347	357	353	321	326	347	358	361	356	361	370	374	361	368	361	346	317	337	348	379	376	373	362	344	325	339	316	305	320	327	326	323	324	327	366
2.5	364	362	368	376	383	347	364	371	366	359	384	371	347	357	356	359	354	327	331	348	363	366	361	366	377	380	360	371	362	348	323	340	352	378	376	369	365	352	327	342	319	308	325	331	331	321	326	330	365
2.55	365	364	367	379	375	358	371	369	365	360	388	372	354	365	359	365	359	333	334	352	365	365	364	362	374	379	360	374	370	353	326	345	356	372	375	376	367	352	336	343	329	312	323	333	332	330	334	332	366
2.6	370	366	369	382	382	356	364	369	364	364	391	377	363	368	363	370	363	336	342	357	368	369	365	365	378	386	364	376	374	358	332	347	355	375	376	373	367	360	341	345	333	321	325	337	335	330	337	337	369
2.65	378	370	373	385	385	367	366	371	368	368	396	381	365	374	366	374	369	341	343	363	363	371	368	366	376	381	371	379	375	360	336	351	355	378	381	378	371	363	346	345	334	313	328	339	337	330	337	342	371
2.7	381	374	380	391	386	363	369	378	370	368	390	376	368	378	369	376	370	344	345	359	365	371	371	374	381	382	370	380	371	362	339	352	356	375	377	373	370	357	344	347	336	313	327	337	335	336	332	339	374
2.75	383	379	377	393	384	368	362	374	376	369	389	378	369	379	377	375	367	353	351	362	364	367	363	368	379	392	370	383	373	364	345	355	361	375	370	376	366	363	342	350	338	312	332	350	338	331	334	337	375
2.8	385	376	384	392	386	369	366	376	371	375	391	385	372	380	375	377	375	352	356	361	364	368	366	371	383	393	372	381	374	368	341	356	359	372	376	372	372	364	349	351	343	317	330	348	343	340	340	338	368
2.85	385	376	378	397	387	371	364	372	380	376	390	376	376	348	360	383	372	356	355	364	366	369	372	376	382	394	375	384	380	370	343	361	357	371	374	373	370	369	352	349	346	323	333	345	340	337	348	338	372
2.9	385	385	383	403	387	378	368	376	376	378	392	372	379	387	379	378	374	356	357	369	364	376	369	377	382	392	376	382	380	367	350	361	359	378	377	372	369	367	355	350	347	325	336	355	340	339	339	346	377
2.95	386	383	383	397	393	377	371	374	375	383	393	382	382	388	386	384	380	365	370	372	370	376	372	382	390	394	372	385	378	372	355	361	363	377	382	381	375	367	354	353	348	317	333	350	344	338	338	339	375
3	385	385	383	404	397	379	368	373	377	380	393	379	383	391	387	389	380	368	366	367	369	373	381	391	384	398	376	387	381	373	356	364	365	378	381	378	377	375	356	353	353	326	341	352	346	351	339	349	378
3.05	393	389	384	400	395	381	371	377	383	386	397	383	385	394	388	390	377	368	369	372	369	376	374	398	385	399	379	385	382	376	355	368	366	386	377	377	372	373	353	352	357	324	340	355	347	346	344	345	381
3.1	390	384	386	403	395	383	375	377	379	386	398	384	390	397	388	392	381	369	370	371	363	378	380	396	384	400	376	390	382	375	362	368	361	380	377	378	378	376	357	354	354	326	341	357	342	344	337	345	377
3.15	390	388	385	403	394	384	374	370	382	382	395	383	393	400	391	392	383	372	373	370	372	373	382	398	386	398	380	386	382	380	360	370	368	377	379	375	379	369	362	355	357	328	343	358	347	342	344	352	377
3.2	395	389	382	402	394	389	370	373	372	386	399	381	390	391	392	396	381	373	370	376	370	374	379	393	385	401	382	388	385	378	360	371	367	380	380	388	379	373	358	359	359	332	347	359	351	350	350	357	371
3.25	395	390	384	409	400	381	370	383	382	386	395	380	392	397	390	398	386	374	376	377	371	377	377	397	389	399	379	392	387	378	358	366	367	378	380	378	378	370	356	354	357	331	338	355	352	347	342	353	375
3.3	393	393	382	406	399	384	371	383	379	387	397	386	392	398	394	399	385	371	377	374	370	372	379	401	387	398	378	386	381	377	363	371	360	378	381	377	379	372	359	353	359	330	347	354	349	348	347	349	379
3.35	396	393	384	405	398	388	379	383	382	389	394	391	397	399	393	397	382	376	377	380	375	377	383	399	394	395	382	388	383	378	363	373	370	376	378	378	380	376	364	353	359	331	344	363	363	344	351	354	375
3.4	388	394	387	410	401	386	377	383	379	393	396	392	394	396	396	400	386	377	379	374	370	372	378	392	393	400	379	390	386	380	359	367	371	379	381	381	380	378	357	352	361	333	345	357	356	346	352	356	376
3.45	396	390	384	412	397	390	375	378	387	393	401	384	393	402	396	394	380	378	385	378	372	375	380	405	389	402	382	389	386	377	365	373	369	384	382	382	377	377	359	352	360	329	346	360	355	353	345	353	377
3.5	403	401	392	408	402	392	374	385	389	391	399	389	405	398	397	398	383	385	381	375	369	376	385	400	391	404	383	387	383	379	365	368	375	378	381	379	375	372	358	357	358	332	351	362	362	352	352	353	378
3.55	400	398	388	406	401	389	375	377	387	399	403	388	402	405	396	398	382	380	379	380	374	380	383	396	387	400	379	388	383	378	368	368	368	374	381	383	377	372	357	357	364	337	342	359	355	346	353	358	375
3.6	400	395	385	406	404	392	373	380	387	390	403	390	396	401	396	401	389	378	382	381	370	374	386	399	390	404	381	386	384	380	364	365	370	375	379	382	372	373	359	353	363	334	346	362	349	358	356	357	377
3.65	399	393	387	408	402	388	374	383	388	394	401	388	399	405	398	394	383	386	375	377	374	378	388	401	391	399	382	386	383	385	373	369	370	372	386	378	375	372	360	357	369	339	348	365	360	348	345	354	377
3.7	401	393	388	410	397	395	375	386	384	396	400	384	397	404	397	396	385	379	380	384	372	375	388	402	393	402	381	386	387	381	365	372	367	382	381	383	376	372	362	356	366	330	348	360	357	352	356	356	374
3.75	406	397	388	404	403	389	374	384	385	393	403	392	399	400	394	402	381	382	382	377	375	382	393	403	394	399	381	386	382	384	364	373	371	381	385	377	374	375	361	357	359	335	348	366	355	352	351	356	373
3.8	403	399	387	404	404	391	374	388	388	397	398	392	403	401	401	400	385	380	385	388	372	379	381	398	390	402	383	385	384	382	370	370	364	379	382	379	377	375	363	355	364	334	343	366	361	355	357	363	374
3.85	403	396	385	410	403	397	375	387	389	395	403	394	400	406	398	398	385	382	385	386	372	379	386	405	390	404	380	389	384	382	365	368	373	379	381	385	376	371	359	352	366	336	351	372	353	353	349	353	374
3.9	406	399	387	403	403	392	375	389	388	388	403	391	403	405	397	399	381	384	378	384	374	379	393	402	390	400	376	387	384	380	370	373	368	375	381	385	377	375	360	357	362	336	355	369	358	350	348	358	377
3.95	405	400	387	397	394	391	374	383	389	395	400	394	401	400	400	398	382	384	376	385	380	377	387	401	388	405	375	385	381	384	373	374	376	375	377	387	372	373	360	357	362	347	358	364	360	355	350	359	373
4	403	397	389	402	401	389	374	386	386	399	395	393	401	400	396	395	385	390	383	385	373	377	385	400	389	402	378	389	383	384	376	379	369	380	385	385	374	375	362	352	364	341	354	365	362	357	357	365	373
4.05	405	398	388	404	405	394	378	387	390	394	400	392	406	402	398	399	385	383	388	375	375	375	384	396	388	404	378	384	382	381	372	377	369	383	381	388	378	373	362	356	369	342	352	373	360	357	357	357	373
4.1	403	396	387	407	405	390	380	388	389	400	398	396	397	403	398	396	384	383	384	384	378	374	392	404	390	402	379	382	384	383	371	377	370	379	382	392	374	378	361	357	372	339	355	367	359	362	355	363	374
4.15	409	397	388	413	401	392	381	391	389	392	395	393	401	406	396	394	380	384	381	384	377	380	395	402	391	403	380	384	383	381	369	377	376	379	380	383	373	374	363	354	371	338	353	373	358	359	359	358	375
4.2	408	396	388	406	405	392	380	390	388	397	398	395	400	403	398	394	380	384	386	388	377	380	387	407	392	399	380	379	382	381	373	370	373	377	381	383	374	371	362	357	370	341	355	360	358	354	360	362	374
4.25	405	396	386	407	403	389	375	384	383	401	403	395	399	397	396	394	385	384	384	381	375	381	389	405	391	396	384	386	381	382	368	380	382	379	388	384	371	380	356	355	368	341	355	365	359	354	359	358	374
4.3	404	395	391	403	408	394	380	384	390	400	406	398	398	400	402	393	383	390	388	390	378	382	391	404	392	404	379	383	386	383	374	375	375	384	380	381	366	370	357	351	369	344	356	372	353	359	365	358	374
4.35	406	399	389	405	401	392	378	386	393	400	401	391	400	400	397	393	377	386	380	385	374	377	393	403	392	401	383	386	385	381	374	380	373	381	383	376	368	376	357	354	362	340	350	373	361	361	361	361	373
4.4	405	395	387	406	410	396	378	390	392	395	399	394	395	399	391	398	383	389	377	384	372	376	391	398	391	399	377	386	387	380	373	374	376	377	382	390	371	372	356	352	372	343	361	376	362	359	358	367	371
4.45	406	400	390	402	408	393	378	389	389	397	404	394	396	400	393	398	386	386	382	387	374	381	396	402	391	397	377	381	384	386	373	382	377	379	383	389	370	375	358	354	372	341	351	366	364	353	362	374	370
4.5	402	397	390	405	414	389	376	396	386	393	402	393	404	400	397	397	382	380	383	386	377	380	387	409	391	396	378	384	384	386	367	375	369	384	385	386	371	380	356	355	370	345	357	375	365	358	358	358	373
4.55	402	398	388	399	408	388	380	389	387	393	400	396	403	400	393	394	387	379	383	389	374	378	397	405	389	398	373	384	384	379	375	384	379	379	379	382	372	376	359	353	369	341	355	366	361	361	358	359	372
4.6	405	400	389	409	410	386	377	390	386	394	399	399	401	402	399	394	381	382	382	395	381	379	402	407	392	395	375	383	389	384	366	377	373	379	380	383	375	375	361	358	364	349	356	370	359	358	353	360	372
4.65	404	395	391	405	405	394	380	386	393	396	407	395	402	402	394	394	381	388	387	394	379	378	390	411	386	398	374	389	387	379	384	386	382	377	383	384	371	378	355	353	369	345	357	373	360	355	361	368	373
4.7	405	394	388	406	407	397	381	386	387	400	406	396	400	400	393	393	381	386	372	391	375	378	393	408	388	400	376	385	387	377	368	374	375	380	383	387	369	378	355	355	364	340	358	373	363	362	356	365	374
4.75	405	399	390	408	408	390	376	390	390	394	405	393	400	402	394	400	386	387	384	393	378	380	396	408	389	398	375	384	387	381	372	376	375	380	378	378	375	380	355	354	368	345	355	372	360	354	359	361	371
4.8	406	395	387	407	407	393	379	394	387	397	405	399	405	400	392	398	386	381	391	394	374	374	392	401	389	393	376	390	381	384	370	378	375	385	383	385	370	376	354	355	368	345	349	371	363	354	362	367	370
4.85	408	396	388	407	413	391	378	390	388	401	406	401	402	402	395	399	382	385	383	392	380	378	391	402	390	396	377	386	392	379	375	377	370	382	383	385	370	376	355	358	374	344	353	376	365	355	357	364	372
4.9	409	401	389	406	405	402	377	389	392	387	411	396	403	396	389	399	385	384	383	388	373	379	395	398	387	394	380	384	384	385	379	377	376	380	383	383	372	378	358	356	373	345	359	371	363	368	354	367	372
4.95	407	400	389	403	412	397	380	393	391	395	408	395	398	393	397	400	386	383	384	391	375	374	392	405	390	396	381	384	389	384	375	379	374	377	384	387	372	377	355	359	376	347	359	368	365	359	365	365	370
5	406	397	383	410	411	391	381	388	393	394	407	391	401	396	392	398	384	383	382	391	375	385	388	408	389	395	372	387	391	376	372	380	377	381	382	385	369	374	351	358	374	345	353	371	370	362	359	371	372
[truncated: 8 more columns]

## Sheet: Figure 5  
Figure 5. Carnosine and kynurenic acid activate a cytosolic unfolded protein response through a HSF-1 dependent mechanism. Western Blot values (obtained using ImageJ)
	HSF-1				HSP-90					HSP-70					DNJ-12						DNJ-19						DNJ-13
N2	Replicate 1	Replicate 2	Replicate 3		N2	Replicate 1	Replicate 2	Replicate 3		N2	Replicate 1	Replicate 2	Replicate 3		N2	Replicate 1	Replicate 2	Replicate 3	Replicate 4		N2	Replicate 1	Replicate 2	Replicate 3	Replicate 4		N2	Replicate 1	Replicate 2	Replicate 3	Replicate 4
H2O	0.0198918	0.0267681	0.021229		H2O μM	1.41085	1.27338	0.789036		H2O	0.300476	0.271154	0.325614		H2O	0.73706	0.656498	0.734088	0.746227		H2O	0.665099	0.768514	0.792294	0.799682		H2O	1.84434	1.84414	1.79487	2.85331
Car 5 μM	0.0204536	0.0246738	0.0256437		Car 5 μM	1.65779	1.14679	0.985322		Car 5 μM	0.236623	0.205721	0.261342		Car 5 μM	0.353509	0.331106	0.370117	0.343081		Car 5 μM	0.756118	0.633581	0.723573	0.652808		Car 5 μM	1.08246	1.6149	1.86016	1.54535
Car 10 μM	0.0338542	0.04927	0.0648267		Car 10 μM	1.65154	1.08768	0.970844		Car 10 μM	0.361535	0.346732	0.302212		Car 10 μM	0.569212	0.528992	0.596359	0.562771		Car 10 μM	0.706249	0.698398	0.601756	0.688199		Car 10 μM	1.51624	1.46699	1.4106	1.67879
Car 15 μM	0.044	0.037787	0.0397681		Car 15 μM	1.62252	1.04957	1.0521		Car 15 μM	0.365497	0.301212	0.323321		Car 15 μM	0.916698	0.861152	0.914337	0.909643		Car 15 μM	1.0813	1.04363	1.14092	1.07012		Car 15 μM	1.90777	1.67247	1.8071	1.64796
Kyn 5 μM	0.0510575	0.0561635	0.0632611		Kyn 5 μM	0.988759	0.871094	0.840158		Kyn 5 μM	0.402362	0.304233	0.372245		Kyn 5 μM	0.45658	0.407006	0.442311	0.437007		Kyn 5 μM	0.60853	0.743768	0.668	0.678444		Kyn 5 μM	1.37779	1.75418	2.50719	1.3625
Kyn 10 μM	0.147563	0.153762	0.172363		Kyn 10 μM	0.725702	0.969275	1.02657		Kyn 10 μM	0.318257	0.27341	0.391106		Kyn 10 μM	0.377163	0.33722	0.374541	0.364959		Kyn 10 μM	0.670864	0.626688	0.639001	0.748253		Kyn 10 μM	1.45142	1.38543	1.3797	1.61575
Kyn 15 μM	0.285	0.210004	0.258126		Kyn 15 μM	0.664608	1.04362	0.987542		Kyn 15 μM	0.336633	0.304673	0.341571		Kyn 15 μM	0.344451	0.293455	0.321822	0.328619		Kyn 15 μM	0.653769	0.723582	0.733074	0.64057		Kyn 15 μM	1.35116	1.44623	1.66049	1.42981
GMC					GMC					GMC					GMC						GMC						GMC
H2O	0.026165	0.0242213	0.0242865		H2O	0.941448	1.04073	0.729521		H2O	0.498981	0.384771	0.412677		H2O	0.783557	0.83303	0.815464	0.762139		H2O	0.820559	0.779581	0.780175	0.786605		H2O	1.2193	0.921596	0.973812	1.30013
Car 5 μM	0.037	0.03187	0.0281		Car 5 μM	1.03164	1.18016	1.57621		Car 5 μM	0.460995	0.256782	0.506423		Car 5 μM	1.00094	0.946988	1.06001	0.879643		Car 5 μM	1.10923	1.08411	1.0595	1.04117		Car 5 μM	0.915544	1.24476	0.880973	1.03863
Car 10 μM	0.029	0.0358	0.0321333		Car 10 μM	0.955991	0.938426	1.16307		Car 10 μM	0.311354	0.399734	0.275622		Car 10 μM	0.921895	0.931306	0.949004	0.948308		Car 10 μM	1.0916	0.981101	1.0769	0.884871		Car 10 μM	0.982689	0.995204	1.25309	0.996041
Car 15 μM	0.0968019	0.078565	0.0807211		Car 15 μM	0.934164	1.16416	1.20365		Car 15 μM	0.392089	0.356733	0.271133		Car 15 μM	0.936613	0.923888	0.973291	0.936104		Car 15 μM	0.915987	1.09286	0.938485	0.965853		Car 15 μM	1.32792	0.82798	0.869816	0.988867
Kyn 5 μM	0.0568057	0.0475243	0.06837		Kyn 5 μM	0.860112	1.10459	1.19703		Kyn 5 μM	0.550114	0.491256	0.514442		Kyn 5 μM	0.989664	0.958617	1.01066	0.960629		Kyn 5 μM	1.11204	1.09408	1.07696	1.09335		Kyn 5 μM	1.20501	1.00743	1.06217	1.10012
Kyn 10 μM	0.183	0.271538	0.2789		Kyn 10 μM	0.986076	1.31254	1.23992		Kyn 10 μM	0.412868	0.371452	0.436439		Kyn 10 μM	1.11395	1.1232	1.17033	1.14629		Kyn 10 μM	1.1382	1.11794	1.07377	1.10064		Kyn 10 μM	1.17332	1.37847	0.928465	1.29992
Kyn 15 μM	0.225269	0.25765	0.18926		Kyn 15 μM	2.03961	2.49367	1.83478		Kyn 15 μM	0.862684	0.772113	0.775623		Kyn 15 μM	1.12441	1.15963	1.0875	1.13495		Kyn 15 μM	1.03905	1.08317	0.964489	0.975737		Kyn 15 μM	1.4748	1.51177	1.30676	1.55751

## Sheet: Figure 6 
Figure 6. RTqPCR shows that carnosine and kynurenic acid activate a cytosolic unfolded protein response by elevating the transcript levels of the J-proteins dnj-12 and dnj-19 in day 5 GMC worms.
AD = GMC101 strain; CAR = Carnosine; KYN = Kynurenic acid
Figure 6a. HSF-1 and targets
	Group	rpb-2	cdc-42	GEOMEAN	hsf-1	hsf-1/GEO	AVERAGE	STDEV	STERR	FOLD	FOLDERR
	AD - 1	0.902438	0.91336	0.907883	0.833762	0.918359	1.11295	0.306199	0.153099	1	0.137562
	AD - 2	0.705503	0.854471	0.776423	0.610297	0.786037
	AD - 3	0.593457	0.548268	0.570415	0.79311	1.39041
	AD - 4	0.140533	0.178568	0.158414	0.214964	1.35698
	AD - CAR - 1	0.139405	0.132498	0.135907	0.150553	1.10776	1.08078	0.184246	0.092123	0.971098	0.082774
	AD - CAR - 2	0.481238	0.472616	0.476908	0.48862	1.02456
	AD - CAR - 3	0.717911	0.798856	0.757303	0.662322	0.874579
	AD - CAR - 4	0.308935	0.283113	0.295743	0.389262	1.31622
	AD - KYN - 1	0.361486	0.306925	0.33309	0.43473	1.30514	1.10531	0.174445	0.0872226	0.993134	0.0783708
	AD - KYN - 2	0.545791	0.534689	0.540211	0.524226	0.970408
	AD - KYN - 3	0.367113	0.409385	0.387673	0.367604	0.948231
	AD - KYN - 4	0.0560975	0.0786154	0.0664088	0.0795208	1.19744
	Group	rpb-2	cdc-42	GEOMEAN	hsp-90	hsp-90/GEO	AVERAGE	STDEV	STERR	FOLD	FOLDERR
	AD - 1	0.902438	0.91336	0.907883	0.839637	0.92483	1.16849	0.279399	0.1397	1	0.119556
	AD - 2	0.705503	0.854471	0.776423	1.14308	1.47224
	AD - 3	0.593457	0.548268	0.570415	0.534768	0.937506
	AD - 4	0.140533	0.178568	0.158414	0.212176	1.33938
	AD - CAR - 1	0.139405	0.132498	0.135907	0.125001	0.919751	0.967705	0.122334	0.0611671	0.828168	0.0523472
	AD - CAR - 2	0.481238	0.472616	0.476908	0.426023	0.893303
	AD - CAR - 3	0.717911	0.798856	0.757303	0.871269	1.15049
	AD - CAR - 4	0.308935	0.283113	0.295743	0.26832	0.907277
	AD - KYN - 1	0.361486	0.306925	0.33309	0.288702	0.866738	1.05141	0.124834	0.0624172	0.899802	0.053417
	AD - KYN - 2	0.545791	0.534689	0.540211	0.593846	1.09928
	AD - KYN - 3	0.367113	0.409385	0.387673	0.425454	1.09746
	AD - KYN - 4	0.0560975	0.0786154	0.0664088	0.0758492	1.14216
	Group	rpb-2	cdc-42	GEOMEAN	hsp-70	hsp-70/GEO	AVERAGE	STDEV	STERR	FOLD	FOLDERR
	AD - 1	0.902438	0.91336	0.907883	0.560622	0.617505	1.53363	0.73418	0.36709	1	0.23936
	AD - 2	0.705503	0.854471	0.776423	1.27079	1.63672
	AD - 3	0.593457	0.548268	0.570415	1.37321	2.40739
	AD - 4	0.140533	0.178568	0.158414	0.233328	1.4729
	AD - CAR - 1	0.139405	0.132498	0.135907	0.289479	2.12997	1.69306	0.506705	0.253353	1.10396	0.165198
	AD - CAR - 2	0.481238	0.472616	0.476908	0.570287	1.1958
	AD - CAR - 3	0.717911	0.798856	0.757303	1.61276	2.1296
	AD - CAR - 4	0.308935	0.283113	0.295743	0.389453	1.31686
	AD - KYN - 1	0.361486	0.306925	0.33309	0.727796	2.18498	1.62532	0.464184	0.232092	1.05979	0.151335
	AD - KYN - 2	0.545791	0.534689	0.540211	0.766005	1.41797
	AD - KYN - 3	0.367113	0.409385	0.387673	0.430874	1.11144
	AD - KYN - 4	0.0560975	0.0786154	0.0664088	0.118667	1.78691
	Group	rpb-2	cdc-42	GEOMEAN	dnj-12	dnj-12/GEO	AVERAGE	STDEV	STERR	FOLD	FOLDERR	GraphPad ANOVA with Tukey pairwsie comparison of groups
	AD - 1	0.902438	0.91336	0.907883	0.886162	0.976076	1.02881	0.177606	0.0888032	1	0.0863164	N/A
	AD - 2	0.705503	0.854471	0.776423	0.97381	1.25423
	AD - 3	0.593457	0.548268	0.570415	0.6028	1.05677
	AD - 4	0.140533	0.178568	0.158414	0.131193	0.828169
	AD - CAR - 1	0.139405	0.132498	0.135907	0.174316	1.28261	1.42946	0.304875	0.152438	1.38943	0.148169	p < 0.05 vs AD control
	AD - CAR - 2	0.481238	0.472616	0.476908	0.895558	1.87784
	AD - CAR - 3	0.717911	0.798856	0.757303	1.02393	1.35207
	AD - CAR - 4	0.308935	0.283113	0.295743	0.35646	1.20531
	AD - KYN - 1	0.361486	0.306925	0.33309	0.553931	1.66301	1.58594	0.0816207	0.0408103	1.54153	0.0396675	p < 0.05 vs AD control
	AD - KYN - 2	0.545791	0.534689	0.540211	0.88049	1.6299
	AD - KYN - 3	0.367113	0.409385	0.387673	0.572394	1.47649
	AD - KYN - 4	0.0560975	0.0786154	0.0664088	0.104552	1.57437
	Group	rpb-2	cdc-42	GEOMEAN	dnj-13	dnj-13/GEO	AVERAGE	STDEV	STERR	FOLD	FOLDERR	GraphPad ANOVA with Tukey pairwsie comparison of groups
	AD - 1	0.902438	0.91336	0.907883	0.899743	0.991034	1.23251	0.316924	0.158462	1	0.128568	N/A
	AD - 2	0.705503	0.854471	0.776423	0.757426	0.975533
	AD - 3	0.593457	0.548268	0.570415	0.752578	1.31935
	AD - 4	0.140533	0.178568	0.158414	0.260453	1.64413
	AD - CAR - 1	0.139405	0.132498	0.135907	0.257789	1.89679	1.78939	0.29293	0.146465	1.45182	0.118835	p < 0.05 vs AD control
	AD - CAR - 2	0.481238	0.472616	0.476908	0.751758	1.57632
	AD - CAR - 3	0.717911	0.798856	0.757303	1.15871	1.53005
	AD - CAR - 4	0.308935	0.283113	0.295743	0.637148	2.1544
	AD - KYN - 1	0.361486	0.306925	0.33309	0.504074	1.51333	1.28546	0.170239	0.0851195	1.04296	0.0690617	p > 0.05 (ns) vs AD control
	AD - KYN - 2	0.545791	0.534689	0.540211	0.6239	1.15492
	AD - KYN - 3	0.367113	0.409385	0.387673	0.511019	1.31817
	AD - KYN - 4	0.0560975	0.0786154	0.0664088	0.0767301	1.15542
	Group	rpb-2	cdc-42	GEOMEAN	dnj-19	dnj-19/GEO	AVERAGE	STDEV	STERR	FOLD	FOLDERR	GraphPad ANOVA with Tukey pairwsie comparison of groups
	AD - 1	0.902438	0.91336	0.907883	1.00891	1.11128	1.06857	0.112272	0.0561358	1	0.0525334	N/A
	AD - 2	0.705503	0.854471	0.776423	0.704244	0.907037
	AD - 3	0.593457	0.548268	0.570415	0.621942	1.09033
	AD - 4	0.140533	0.178568	0.158414	0.184655	1.16565
	AD - CAR - 1	0.139405	0.132498	0.135907	0.266641	1.96193	1.48834	0.327449	0.163724	1.39282	0.153218	p < 0.05 vs AD control
	AD - CAR - 2	0.481238	0.472616	0.476908	0.589422	1.23593
	AD - CAR - 3	0.717911	0.798856	0.757303	1.09475	1.44559
	AD - CAR - 4	0.308935	0.283113	0.295743	0.387392	1.3099
	AD - KYN - 1	0.361486	0.306925	0.33309	0.507427	1.52339	1.35402	0.134851	0.0674256	1.26713	0.0630987	p < 0.05 vs AD control
	AD - KYN - 2	0.545791	0.534689	0.540211	0.657915	1.21788
	AD - KYN - 3	0.367113	0.409385	0.387673	0.495901	1.27917
	AD - KYN - 4	0.0560975	0.0786154	0.0664088	0.0926832	1.39565
Figure 6b. UPR ER and mito
	Group	rpb-2	cdc-42	GEOMEAN	hsp-4	hsp-4/GEO	AVERAGE	STDEV	STERR	FOLD	FOLDERR
	AD - 1	0.902438	0.91336	0.907883	0.708258	0.780121	1.02077	0.199679	0.0998393	1	0.0978077
	AD - 2	0.705503	0.854471	0.776423	0.961933	1.23893
	AD - 3	0.593457	0.548268	0.570415	0.541201	0.948784
	AD - 4	0.140533	0.178568	0.158414	0.176671	1.11525
	AD - CAR - 1	0.139405	0.132498	0.135907	0.197034	1.44977	1.15459	0.215563	0.107781	1.1311	0.105588
	AD - CAR - 2	0.481238	0.472616	0.476908	0.451051	0.945783
	AD - CAR - 3	0.717911	0.798856	0.757303	0.804031	1.0617
	AD - CAR - 4	0.308935	0.283113	0.295743	0.343394	1.16112
	AD - KYN - 1	0.361486	0.306925	0.33309	0.317842	0.954221	1.21325	0.278279	0.139139	1.18856	0.136308
	AD - KYN - 2	0.545791	0.534689	0.540211	0.698544	1.29309
	AD - KYN - 3	0.367113	0.409385	0.387673	0.401491	1.03564
	AD - KYN - 4	0.0560975	0.0786154	0.0664088	0.104265	1.57004
	Group	rpb-2	cdc-42	GEOMEAN	hsp-6	hsp-6/GEO	AVERAGE	STDEV	STERR	FOLD	FOLDERR
	AD - 1	0.902438	0.91336	0.907883	0.964737	1.06262	1.2121	0.332641	0.166321	1	0.137217
	AD - 2	0.705503	0.854471	0.776423	0.673814	0.867844
	AD - 3	0.593457	0.548268	0.570415	0.938328	1.64499
	AD - 4	0.140533	0.178568	0.158414	0.20165	1.27294
	AD - CAR - 1	0.139405	0.132498	0.135907	0.171954	1.26523	1.19152	0.436525	0.218262	0.983025	0.18007
	AD - CAR - 2	0.481238	0.472616	0.476908	0.419625	0.879887
	AD - CAR - 3	0.717911	0.798856	0.757303	0.636904	0.841016
	AD - CAR - 4	0.308935	0.283113	0.295743	0.52641	1.77996
	AD - KYN - 1	0.361486	0.306925	0.33309	0.477702	1.43415	1.10277	0.283245	0.141622	0.909799	0.116841
	AD - KYN - 2	0.545791	0.534689	0.540211	0.494189	0.914806
	AD - KYN - 3	0.367113	0.409385	0.387673	0.319673	0.824594
	AD - KYN - 4	0.0560975	0.0786154	0.0664088	0.0821818	1.23751

## Sheet: Figure 7
	Figure 7. Carnosine and kynurenic acid protect against Aβ42 aggregation and toxicity in a HSF-1 dependent manner
	Figure 7a - motility assay (individual worm data)
	AD (GMC) BPM								AD (GMC) Speed								N2 (GMC) BPM								N2 (GMC) Speed
	H2O L4440	H2O hsf-1	Kyn 15 μM hsf-1	Kyn 15 μM L4440	Car 15 μM hsf-1	Car 15 μM L4440			H2O L4440	H2O hsf1	Kyn 15 μM hsf-1	Kyn 15 μM L4440	Car 15 μM hsf-1	Car 15 μM L4440			H2O L4440	H2O hsf-1	Kyn 15 μM hsf-1	Kyn 15 μM L4440	Car 15 μM hsf-1	Car 15 μM L4440			H2O L4440	H2O hsf-1	Kyn 15 μM hsf-1	Kyn 15 μM L4440	Car 15 μM hsf-1	Car 15 μM L4440
relative to untreated GMC worms	1	1.00074	1.11493	1.3095	0.685705	1.77759			1	1.15381	1.06879	1.36149	0.818391	1.82708			1	1.0002	1.08841	1.06074	0.995189	0.993961			1	1.15676	1.26485	1.16511	1.02519	0.980055
N	839	248	613	306	161	340			839	248	613	306	161	340			501	482	447	306	296	458			501	482	447	306	296	458
	0	1.89726	1.04459	0.95988	0	5.00162			0.0261347	1.56389	1.53137	0.898943	0.4184	4.5346			1.47996	1.0933	0.631148	0	0	0.190153			1.26191	1.51584	1.63337	0.0332003	0.02504	1.01042
	0.0457	0.59315	0.908273	1.58122	0	2.62697			0.0345207	1.10727	0.850843	0.952999	0.671979	4.53202			1.46663	0.987326	1.03158	0	0	0.56426			0.927791	1.20037	2.3445	0.0306491	0.0113056	1.23598
	1.27984	0	1.15598	1.34833	0.291885	3.83624			0.757692	1.5605	1.26228	1.00146	0.671093	2.96968			0.880557	1.70408	1.19997	1.27783	1.2933	1.43812			0.512438	1.71307	1.37502	2.14505	1.05773	1.76288
	0	0.0659056	2.10554	1.48627	0	0.218914			0.0190828	0.438616	1.72255	0.957144	0.0869854	0.356721			0.852308	1.61888	0.893308	0.0266659	0	1.42915			1.13057	1.70131	0.990557	0.00885924	0.0322567	1.61582
	0.901152	0	1.73934	1.73549	0	4.67017			1.01296	0.124465	1.65973	0.521955	2.6452	3.22879			0.533318	1.47332	1.50622	1.19997	0	1.14092			0.935514	1.58392	1.436	1.4969	0.0237469	1.20533
	0.268353	0.527245	0.526386	0	1.82428	1.31348			0.311591	1.14136	0.974607	1.11376	0.468718	1.15007			1.1333	0	1.1333	1.09814	0.373323	0			0.834323	0.131141	1.28001	1.50652	1.09023	0.0312083
	2.28506	0	1.29554	1.9404	0	0.462538			2.04818	0.0796813	2.21799	1.41049	0.304338	0.998377			1.11997	1.94752	0.013333	1.47996	1.38663	0.0266659			1.02182	1.98524	1.05088	1.87016	1.47147	0.0944286
	1.94245	0.329528	1.07583	0	0	1.0216			1.38821	0.438616	0.456416	0.0869092	0.0708278	1.61325			1.11997	1.46064	1.18663	1.83995	1.45329	1.43996			1.01422	1.35031	1.35429	1.56158	1.15029	1.59714
	1.34177	5.9315	1.07811	1.79855	0	1.89726			1.04472	4.93286	0.900063	1.49885	0.0656633	1.10233			0	1.33535	1.1733	1.17794	1.54662	1.33107			1.25833	1.60354	1.29315	1.45741	1.3321	1.21559
	0	0.762113	1.3952	2.10554	0.364857	1.97023			0.0305659	1.01372	1.38078	2.24077	0.577173	1.62786			0.453321	0.0905717	1.37488	0	0.959973	1.2485			0.430713	1.34577	1.17536	0.640049	2.03209	1.52451
	0	0.395434	0.752962	1.57435	2.18914	1.0216			0.0210364	1.65752	0.994786	0.639049	1.96318	1.09864			1.52398	0.912899	1.44388	1.3333	1.2533	1.77328			1.13456	1.06398	1.29121	0.988617	1.27113	1.70779
	1.77526	0.329528	1.47594	1.5998	3.0648	0.218914			3.1202	0.513797	0.8993	1.43033	2.42024	0.664232			1.27996	0.961587	0.701512	1.35996	1.57329	0.409561			0.797523	1.07487	1.32436	1.25775	1.17899	0.679558
	1.24888	0.197717	1.29016	0.288996	0.218914	0			0.779419	0.877232	1.13265	0.830092	0.634573	0.129998			1.23034	1.20503	1.39996	1.45425	1.34663	1.2533			1.05013	1.92626	1.92354	1.17941	0.843113	1.15991
	0	0.0659056	0.712169	1.46562	0.729714	4.67017			1.1595	0.522134	0.750068	1.99431	0.776818	5.37848			0.704039	0.447302	0.333324	1.39996	1.03997	1.91567			1.26149	0.262702	0.710539	1.11698	0.865427	1.3789
	1.64108	0.0659056	1.16266	2.04361	0	4.0864			0.912451	0.102331	0.858156	2.3784	0.0894201	3.2431			0.919974	1.31329	1.43996	0.119997	0.626649	1.38663			0.850801	0.749767	1.89119	2.29757	0.559495	0.808742
	1.68943	0.131811	0.150752	1.46562	0	0.291885			1.0472	0.471005	0.585827	1.86433	0.0989376	0.47912			1.69329	1.5215	1.95224	1.20466	1.41329	0.453321			1.37627	1.5049	1.32006	0.953041	1.17187	0.653941
	0	0.329528	1.56906	0	1.75131	4.81611			0.0192496	0.717131	1.13277	0.0348065	1.25402	5.26486			1.1333	0.794072	1.73882	0	0.839977	1.51767			0.449812	0.863907	1.48795	0.0199551	0.738846	2.00886
	0.123855	0.395434	1.60903	0	0.294342	0.802685			0.0529126	0.818872	1.47264	0.0287553	0.416335	0.446953			0.599983	1.4363	1.94661	1.82662	0	0			0.488778	1.36787	2.44141	1.02145	2.17355	0.0167924
	1.87175	0.197717	0	1.03213	0	1.60537			2.38876	0.540652	0.0274212	1.91903	0.0661797	1.08551			1.2978	0	0.20283	1.65237	1.95995	1.2796			1.1534	0.0219821	1.22105	1.10055	1.49165	1.02495
	0.817873	0.988584	0.802774	1.52755	3.72154	3.35668			0.390924	1.02073	0.294367	1.47993	3.30412	1.90962			0.81751	1.50575	1.59996	1.40421	1.41329	1.0533			0.43218	1.34161	1.5356	1.24966	1.37814	0.538317
	0	0.395434	2.18811	1.66173	0.582798	2.0432			0.0209173	3.11723	1.50888	1.23157	1.61487	3.18482			2.00866	1.06422	1.61329	0.0266659	0	1.2533			1.25546	1.03075	1.3977	0.0180854	0.0132452	1.28918
	0	0.724962	0.912243	0.0619277	0.583771	3.21074			0.0195355	0.784049	1.12317	0.0166766	1.07894	3.42061			0.679981	1.16454	1.78377	1.27996	0	0.594735			0.823787	1.58061	1.48851	1.02341	1.25564	0.902681
	0	0	0.880008	0.965674	3.13777	0.291885			0.0230614	0.072082	0.784279	1.75188	4.287	0.916187			0.759979	1.0312	1.61653	1.71995	1.1333	1.27996			0.746867	1.2156	1.87859	2.66013	1.25359	0.802137
	1.38839	0.395434	1.73398	1.51624	1.38646	4.45277			0.671759	0.493434	1.60143	1.21854	2.41936	1.98952			0	1.20549	0.764899	1.1733	0.613316	1.56257			0.0617001	1.20122	0.659026	1.08156	0.353863	1.01497
	0	0.395434	1.78222	0.0825703	0	3.13777			0.0218464	0.416999	1.19641	0.898061	0.0950273	2.2344			0.837922	0.692812	1.35939	1.60238	1.47996	1.30663			0.842903	0.655356	1.19874	0.993947	1.5843	1.06435
	1.62044	0	1.40521	0.263537	0	0			1.29042	0.522281	2.48225	0.745184	0.0976095	4.50479			1.23997	1.34725	1.5851	1.62253	0.013746	1.1733			0.92323	1.59515	1.52363	1.21896	0.0237644	1.00205
	1.50055	0.263622	0.0412852	1.32112	0	3.50263			1.17828	0.458831	0.970581	2.46	0.0690571	1.63583			1.14307	1.04679	1.04841	0.866643	1.03997	1.94132			1.28431	1.04238	0.553763	1.16126	0.882062	1.77258
	0.0498284	0.856773	1.4037	1.9967	0.145943	5.09571			0.466756	0.461487	1.69964	2.42609	0.0756972	6.84093			1.17549	0.766836	0	1.09665	1.18663	0			0.9933	0.73163	1.13038	0.755796	1.06613	0.0347729
	0	0.856773	0.857289	1.55851	1.5324	1.09047			0.0663254	0.680832	0.610675	1.11202	1.77933	0.382249			0	1.14417	0.986639	1.74335	1.16745	1.43681			0.687823	0.969868	0.764568	1.76522	0.490176	0.955767
	1.34177	0.131811	1.47594	0.547028	0	1.82428			1.47286	0.191383	1.69883	0.959789	0.43655	0.746643			0	0.784684	1.79365	0.71998	1.41329	0.326583			0.0434749	0.827351	1.96883	1.04417	1.50403	0.153246
	0	0	1.18695	2.27582	0.583771	0.145943			0.0179631	0.0787221	0.912117	2.09375	0.680168	0.252619			0.705873	0.158814	1.73329	1.1333	1.34226	1.83995			1.62075	0.189189	1.40708	1.70594	1.17412	2.16192
	1.58948	0	0.933697	0.887631	3.42965	0			1.01554	0.426368	0.87793	1.61301	2.73366	0.317471			1.14092	0.620772	0	1.15997	1.15997	1.58662			0.988128	1.12694	0.0270844	1.59606	1.35503	1.20938
	0.0605059	0.922678	1.38305	2.58032	3.0648	0.364857			1.02499	1.58256	1.07093	1.74257	3.3008	0.255275			1.82662	0.715683	1.07281	0.248166	1.39996	0.959973			1.2869	0.705646	1.35085	1.59381	1.49069	0.673966
	1.67894	1.58173	1.29016	1.05173	0	1.38646			1.38869	1.67308	0.797477	1.64744	0.11089	3.92246			0.981467	1.18068	0.10372	1.57556	0.35999	0.0266659			1.51727	1.31604	0.840719	1.65077	0.106154	0.0265253
	0.1371	2.76804	1.83719	0.454026	0	2.57117			0.0381181	4.68149	1.90419	0.727078	0.0900841	0.415671			0.734949	0.977349	2.04781	1.3733	1.46663	1.71995			1.10538	1.26839	2.03598	1.04371	0.859748	2.43612
	1.27984	4.47178	1.04245	1.54169	2.84588	0.218914			1.20367	2.74421	0.77768	2.10385	2.07998	0.463405			1.15997	1.03462	0.186661	0.754625	1.2933	0.479187			1.13992	1.21698	0.0252147	0.985822	1.41517	1.09961
	0.0973202	0.197717	1.60748	0.258032	0.437828	1.24051			0.0234426	0.591928	1.92608	0.504469	0.474546	1.15405			1.49329	0.880558	0.653315	1.57329	1.47996	1.1733			0.741363	1.12395	1.05717	2.12297	1.53504	0.917709
	1.35209	0.922678	0.763775	2.07065	0.218914	2.18914			0.992261	1.39641	1.14264	1.63677	0.609193	3.15619			1.3733	0.973759	1.59996	0	0.874428	1.15997			1.23142	0.710836	1.38188	0.0336022	1.10618	1.15499
	0	0.659056	0.0829312	2.09512	0.0729713	0.514234			0.0313759	0.64291	0.0374033	1.97802	0.218902	0.534307			0.998306	0.511224	1.50662	1.65083	0.71998	1.30663			1.12266	1.49022	2.60191	1.25707	0.632501	1.41007
	1.86815	1.84536	1.25568	0	0.874197	0.145943			1.56439	1.53563	0.645982	0.692962	0.617456	0.253431			1.87475	1.08331	1.62662	1.47996	0	1.75995			1.16299	1.16147	2.02109	1.16668	0.0156216	1.73061
	1.90944	2.63622	2.07458	1.68708	3.21074	0			1.76677	3.46562	1.43274	0.839765	2.78567	0.728051			1.25771	1.1244	0.799978	0	1.65329	0.441462			1.02931	0.945055	1.11579	0.0152721	1.47034	0.3157
	1.64108	3.16347	1.16409	1.45639	0	2.84588			1.49401	2.05061	1.05323	2.68404	0.0875018	2.78464			0.599983	0.267784	0.293325	1.26663	0	1.08794			1.1658	0.455089	2.33017	0.920365	0.0141014	0.637917
	1.17663	3.36119	1.15332	1.70301	0.364857	0.729714			0.597691	2.10454	0.625255	1.4908	0.604176	0.28914			1.75378	1.05194	1.23661	1.1109	0.937539	1.28542			1.24094	0.753961	0.457815	1.83493	0.822581	0.502128
	1.54238	0	2.19477	1.34763	0.0729713	0			1.2006	0.143869	1.71262	1.22935	0.16224	0.142393			1.2533	0.9562	1.62662	1.50662	1.2896	1.2533			1.191	1.07772	1.36245	0.644138	1.84124	0.772711
	0	1.71355	1.21287	2.97768	2.26211	1.0216			0.17146	1.28073	0.723052	2.26974	2.36668	1.72827			0.9634	0.844224	1.73329	1.01331	0	1.67645			1.20828	1.09958	1.63452	0.922077	0.0198153	2.75971
	0	0.0659056	0.454137	1.55974	0	0.218914			0.0201549	0.355614	0.436333	1.4	0.0830013	0.545079			0.933307	1.53367	1.09346	0.94664	0.49332	0			1.37954	1.34863	0.524023	1.67611	0.459352	0.0147654
	1.23982	0.527245	1.80623	1.63076	0	2.18914			0.755547	1.07201	1.51119	1.38006	0.089789	1.27025			2.40687	1.90288	1.53329	0.933307	0	0.127274			1.80103	1.75673	1.79537	1.62148	0.0762209	0.0436846
	0.0745859	0.659056	1.5954	0.402859	0.0729713	7.41278			0.0355927	0.888741	1.31667	0.973892	0.565958	6.33311			0.779165	0.991888	0	1.49329	1.53034	1.27715			0.628219	0.422675	0.0174039	1.08105	1.08602	1.02867
	0	1.38402	1.54819	0	0.437828	0.948628			0.0807864	0.830234	1.3039	0.105349	0.788918	0.369116			0.879975	1.08331	1.30663	1.47996	1.43996	0			0.89515	1.12692	1.3219	1.61126	1.39114	0.0378833
	0	1.58173	1.68261	0.0474366	0.5108	1.5324			0.0359024	0.894127	1.40856	0.12922	1.6795	0.637745			1.07997	0.705976	1.45334	0.013333	0.922527	0.639982			1.15186	0.792963	2.07196	2.15178	0.817758	0.0262981
	0	0.263622	1.27984	1.21468	0	4.37828			0.0132698	0.857606	1.09801	1.40363	0.103659	2.34455			0.49447	1.11982	1.5298	0.893308	1.22663	1.50613			0.0653347	1.32502	1.28891	1.1888	1.0005	1.49408
	1.77526	0.197717	1.01149	1.47594	0	0			1.29709	0.532536	0.567006	1.04553	0.144754	0.884019			0.95037	0.998103	1.03997	0.866643	1.62598	1.49424			1.06433	0.802731	0.807169	0.59128	1.842	0.959279
	1.5998	0	0	1.27538	0	0			1.02916	0.123949	0.0333771	0.857966	0.100339	0.12417			1.59729	1.19286	1.15997	1.31996	1.96833	0.254548			0.700526	1.16253	0.875981	1.04097	2.2669	0.0226985
	1.97653	0	1.39397	2.38422	0	0			1.86423	1.27947	1.6396	1.70514	0.503467	0.0835178			0.786645	1.0329	0.773312	1.38663	1.57694	0.225765			0.783108	1.20384	0.682808	1.32911	1.29043	0.382328
	1.09406	1.58173	0.990844	0.510422	0.583771	10.07			1.91691	0.488859	0.918478	0.608888	0.62144	6.34204			1.02664	1.31458	0.885244	0.573317	1.14663	1.3733			1.44773	1.16811	1.37779	1.68263	1.67443	1.33011
	1.23855	0.988584	0	0.0206426	0	0.145943			0.908258	1.95433	1.1976	1.30924	0.0884609	0.270105			1.49329	0.705976	0.786645	1.71995	0.973306	1.1733			1.1798	0.813792	0.586055	1.35534	1.38756	0.727681
	1.73398	1.44992	1.53626	1.42434	0.291885	2.68984			2.02771	1.79379	1.97144	1.35719	0.356942	2.65538			0.559051	1.2172	0	0.986639	1.11997	0.0673962			1.13201	1.12294	2.67014	0.793609	1.19343	1.39679
	0	0.922678	1.18162	0.536707	6.56742	2.95226			0.0533891	1.61229	0.784207	0.421657	5.60668	2.15914			1.52682	1.47714	1.40233	0.466654	0.999972	0.976121			0.982449	2.19695	0.869987	0.335445	1.11432	0.184856
	2.01265	0.725308	1.71872	1.53787	0.145943	2.21964			1.33747	1.57784	1.6472	1.54626	0.766858	2.38564			0.300565	1.32675	1.89328	1.38663	1.0933	1.26769			0.0416576	1.28188	1.73405	1.56345	0.826914	1.14403
	1.39711	0.131811	1.20003	1.52755	0.764604	0			1.11803	0.837686	0.909711	1.07479	0.572082	0.0630072			0.0399989	1.11982	1.06664	1.2933	1.1733	1.65573			1.18303	1.88714	0.746413	1.01236	1.22202	1.38482
	1.52087	1.97717	0.935265	1.30048	1.5324	5.98365			1.02597	1.0149	0.445862	1.91874	1.44024	5.39693			1.16385	1.50933	1.0625	1.22663	1.35996	1.18663			0.832978	1.36764	1.50768	0.786934	1.26848	1.481
	1.71672	0.59315	1.66575	1.55851	3.28371	0.0729713			0.904613	0.531282	1.31462	1.21346	3.33828	0.667109			0.607965	0.963756	1.3733	1.1733	0	0.915113			0.884106	0.876383	0.972786	1.26804	0.0151149	1.29843
	1.17663	0.263622	0	0.993437	1.09457	1.45943			1.29501	0.63022	0.0174152	1.62802	2.37826	1.32928			0.472317	0.838049	1.02664	0.906641	1.75995	1.90661			0.979688	0.724955	0.82812	1.25064	1.16051	0.886797
	0.95988	0.131811	1.8988	0.547028	0.583771	4.30531			1.15386	0.147558	1.89559	2.4563	0.756677	3.20901			0.588971	1.02245	0.866643	0.94664	1.69329	1.3333			0.296374	1.40836	1.1195	1.92553	1.71836	0.806785
	1.58122	0	0	2.03329	0.0729713	7.22416			1.87124	0.0839604	0.0288982	1.82145	0.221853	4.77733			1.32605	0.973759	0	1.19997	0.773312	1.03997			1.90336	0.88678	0.0120744	1.40138	0.553169	0.64143
	0.866988	0.395434	1.09406	1.69269	0	1.45943			0.871236	0.725099	1.11638	1.91305	0.119227	0.839235			1.61329	1.25372	1.2133	0.964615	1.3733	0.0449941			1.20725	1.46113	1.69774	0.724326	1.24615	0.0150799
	1.41075	0.461339	1.15231	1.84148	0.0729713	1.67834			1.37797	0.423048	1.35169	2.33666	0.250701	1.5332			1.38633	1.24154	1.46348	1.23997	0.714577	2.13274			0.538736	1.14924	1.23724	1.54507	1.82717	1.7008
	1.36153	0.197717	1.21791	1.23855	0	0.218914			1.36477	0.487236	1.08594	1.2319	0.134573	0.833997			1.30663	1.47281	1.39996	1.47236	0.893308	1.0933			1.04854	1.41017	1.53873	1.02931	0.71281	0.687578
	1.42434	0.527245	2.19843	1.4024	1.24051	2.18914			1.24939	1.29873	1.52694	2.80835	1.1843	1.59658			0.738119	1.35109	1.58048	1.50662	0	0.829043			1.17611	2.02503	1.40942	1.44093	0.0522118	0.587925
	1.44651	0.988584	0.0412852	1.86815	1.18135	1.75131			1.32784	0.647558	1.32586	0.893678	1.18068	1.57024			0.840678	0	1.43996	1.27996	0	0.992255			0.533843	1.03522	1.36193	1.23708	0.0205143	1.80742
	1.41402	0	1.66173	0.753454	0.364857	0.218914			1.22326	0.0622694	1.50269	0.44996	0.353475	0.50782			0.013333	1.8562	1.18663	1.62662	0	0.776797			1.23717	2.14144	1.08215	1.4374	0.0563182	0.437545
	0	0.197717	1.75462	1.14549	2.77291	0			0.0860039	0.292238	1.31724	1.43788	1.21116	0.0430869			1.57592	1.53367	1.06664	1.30663	1.42663	0			1.49157	2.25276	1.07038	1.86144	0.938048	0.0180854
	1.27356	0.910143	0	1.38305	0	0.47945			0.439334	0.492696	0.151924	1.19805	0.138483	0.435074			1.14663	0.969907	1.07997	1.28141	0.893308	0.0158461			2.04559	0.834516	0.862299	1.18974	1.19385	1.46169
	0	2.3067	1.53616	1.7402	0	0.5108			0.0537703	0.429984	1.62878	1.77561	0.0877969	0.492917			0	1.25372	0	0.653315	1.39996	0.986883			0.0304569	1.20215	0.014049	0.502583	1.48909	1.98424
	0.0705902	0.59315	0	1.37558	0	2.26211			2.15434	0.751807	0.0288506	1.7879	0.0836653	1.45994			0.733313	0.923401	1.67715	0	0.106664	0.333324			0.0348953	0.93859	2.28458	0.0782304	0.0433176	0.495261
	1.05277	2.17488	0.948733	1.1147	0.729714	1.67834			0.562408	2.11709	1.18666	1.79117	0.948281	2.22082			0.687006	1.19286	1.13889	0.82303	1.1733	0			0.625196	0.772571	1.16881	1.13617	1.13996	0.381139
	0.0206426	0.659056	1.33145	1.7101	0.291885	0.364857			1.21682	0.615021	0.758073	1.83186	0.577689	0.972259			1.18318	1.15032	1.2933	0.954648	1.74703	0			0.202697	1.39406	1.17489	1.2235	1.39408	0.870599
	0.666245	0.329528	1.28152	0.0943074	0	2.69994			0.425779	0.397078	1.25046	1.70462	0.0894938	4.85502			0.0279735	0.949415	1.59729	0.013333	0	0.81582			0.0192562	0.913288	1.89886	0.0622942	0.0211433	1.10644
	1.3108	0.413376	1.65128	1.10438	1.40177	1.67834			0.878264	0.585657	2.23891	1.27731	3.99742	1.43987			1.51996	0	1.01841	1.53329	0.426655	1.02782			1.29287	0.0355767	1.11158	1.42667	0.0632203	0.910352
	1.32112	3.75662	1.99201	1.04534	0.364857	0			0.772272	2.34351	1.26871	2.33204	0.961192	0.227682			0.106664	0.891708	1.11054	1.39996	1.07997	1.79695			0.126056	1.3154	1.39899	1.74431	1.24274	1.04981
	1.12944	0.926701	0.525406	1.98169	2.69994	0.291885			0.589281	1.31703	1.60708	1.49173	2.03158	1.31253			0.013333	0.611956	1.06576	1.1498	0	1.43996			0.631242	1.06711	1.02881	0.364627	0.021056	1.01883
	0.577992	0.0659056	1.17127	0.412851	1.31348	0.875656			1.21382	0.196178	1.67531	2.85776	3.05231	0.708647			0.973306	1.19286	1.39996	0.0266659	0	1.0533			1.19493	1.92635	1.75944	1.37634	0.0417101	0.906228
	1.24366	0.724962	1.29328	2.27584	0	0.802685			0.492628	1.49019	1.28901	3.07856	0.299395	0.933525			1.15997	0.698541	0.919974	1.52761	0.567925	1.54662			0.689605	1.07742	1.40282	1.33638	2.39435	1.46677
	0.495422	2.70213	0	0	0.443005	0			0.641789	3.17242	0.0152949	0.0345445	0.84108	0.635237			1.01331	1.03236	0.919974	1.59996	1.35996	1.32745			0.767294	1.19493	1.61226	0.345982	1.07768	0.905617
	1.39404	0	1.64479	1.68311	1.82428	0.597401			0.827066	0.616571	1.27067	1.71853	3.50391	0.995425			1.2149	0.796146	1.2933	0	1.19997	1.11764			1.33937	1.13884	1.07083	0.03009	1.22607	1.147
	1.68664	1.58173	0.804011	1.4553	0.437828	0.148169			1.392	0.853549	0.513808	1.90016	0.63413	2.59731			0.993023	1.41427	1.46632	0.0219408	1.41329	0			1.04808	2.27983	1.37088	1.04909	1.87924	0.0284474
	1.08634	4.02024	1.70475	1.76946	0	0.583771			0.939348	3.85325	1.10476	2.30383	0.312159	0.7341			1.41329	0.66282	1.23281	1.0933	1.26663	0.538675			1.24031	1.05621	1.08852	1.19935	1.1505	0.326411
	0.687203	0	1.65846	1.14998	0.437828	1.31348			0.945399	0.606463	1.7906	0.753761	0.575771	1.70193			0.733313	0.949415	1.11997	1.91995	1.66662	1.53329			0.765529	1.06405	1.82025	1.73858	1.57439	1.02138
	1.6295	0.206688	1.31161	0.123855	3.94045	0.145943			0.502348	0.950346	1.2391	0.0701849	3.08794	0.185333			0.773312	0.912899	0	1.35996	1.54662	1.72285			1.03403	0.558499	0.0266301	1.67693	1.02192	1.06143
	1.44294	0.988584	0.560814	0.0103213	0	0.437828			1.47748	1.27188	0.571128	0.861301	0.0861738	2.31858			1.29757	0.645116	1.77936	0.919974	0	0.826644			1.44528	0.301109	1.68221	0.965604	0.0276087	0.856795
	1.58948	2.04307	1.05277	1.65141	0.218914	3.35668			1.09971	1.1722	0.831831	1.41485	0.226944	2.68194			1.53663	0.073032	1.1333	0.959973	1.35996	0.721356			1.0785	0.593656	1.26919	0.389562	1.87915	1.2754
	1.08634	0	1.76555	0.567567	0.5108	1.31348			0.895607	0.163494	1.25184	0.8826	0.487605	0.859156			0.559984	1.53495	1.5066	1.65329	1.42663	0.625026			1.19895	1.87508	1.243	1.51226	0.971668	0.58464
	0.974145	0.59315	0	2.38422	1.16754	2.91399			0.787924	0.71809	0.0457655	1.84158	1.51911	4.38262			0.973306	0.815524	1.63824	1.46663	1.19997	0.665537			1.46328	1.19168	1.49099	1.37122	1.65825	1.64686
	1.53897	0	1.47594	2.00893	0.291885	6.27554			1.71143	0.137007	0.926388	0.572628	0.189612	5.05496			0	1.10765	1.6966	0.340507	1.42663	0			0.0287969	1.83264	1.09986	0.0411684	1.38534	0.0443836
	1.65141	0.790867	0.0206426	1.58545	0	4.63229			1.60872	1.4468	0.595547	1.25096	0.104692	6.09377			0.956218	1.59453	1.11912	1.60081	1.53329	1.03528			0.738462	1.87718	2.37842	2.20723	1.2036	0.919037
	0.0140511	3.5589	0	2.26036	0	0.583771			0.0510544	1.38336	0.0795953	2.07367	0.0693522	1.97432			1.10664	0.130197	1.15898	1.14663	1.49329	0			0.582945	0.419792	0.846171	1.7608	1.31388	0.0134723
	0.970201	1.1863	1.07341	1.67205	0.0729713	0.291885			0.951951	1.85023	0.735702	1.30183	0.0934041	0.206876			0	1.53367	1.34663	1.56192	1.80943	0.16037			0.0222267	0.878218	1.73047	1.54902	2.08157	0.280193
	1.18722	0.527245	1.35042	2.00233	2.0432	0			1.82395	0.599306	1.39055	1.15896	1.29593	0.0719345			0.813311	0	0.906641	1.31996	1.41329	1.15705			2.38315	0.0209511	0.91161	1.39401	1.23157	0.959314
	0.42968	0.59315	1.9404	0.567671	0.364857	2.08763			0.0320668	0.698982	1.5794	1.33811	0.114505	1.3748			1.23219	0.949415	1.55996	1.53443	0.959973	0.558818			0.401427	0.731892	1.74627	1.74773	0.639141	0.349075
	1.43466	0.856773	0.840592	0	0.145943	3.2339			1.36999	0.593404	1.05973	0.0211317	0.291501	5.04161			0	0.717769	1.53329	0	1.30305	1.34982			0.029356	1.30371	1.67165	0.0529108	0.979653	1.80592
	1.86815	0.0659056	1.46562	1.61012	0.583771	5.69177			2.29573	0.212041	1.05604	1.38085	1.1044	6.64276			1.18663	1.03734	0.746646	0.987089	1.38663	0.0641481			0.766735	1.22074	0.747042	1.35742	1.48802	0.890065
	0.371566	0.724962	1.57916	1.79886	0	0.583771			1.2963	1.25417	1.45313	2.01158	0.0986424	0.652796			0.94664	1.63105	1.47442	0.959973	1.43346	1.2933			0.744595	2.07809	1.25707	1.2635	1.35075	0.847569
	0.815382	0	0.601156	1.38305	0	0			1.27107	0.118858	0.389995	1.29542	0.0752545	0.106463			0.0266659	1.3411	1.27996	0.502292	1.78662	0			0.0185572	1.58318	1.49842	1.58234	1.61823	0.61127
	0.0741197	0.395434	1.73398	0.258032	0.364857	1.67834			0.40753	0.764055	0.957263	2.64053	0.350598	2.05083			1.69329	1.48498	0.0168136	1.01331	0	1.61887			1.74901	1.78441	0.0680257	0.603442	0.0424614	1.39958
	0.830714	0.922678	0	1.92802	1.67834	4.48306			0.552688	1.2842	0.021084	1.0248	1.01653	2.08743			1.03997	0.500724	0	1.0533	1.43346	1.37515			0.964591	0.600471	0.0169496	1.62381	1.25726	0.778547
	0	1.97717	2.50807	0.0206426	0	6.64039			0.143419	1.82404	1.46659	0.0299941	0.106684	4.39088			1.16745	1.26589	1.3333	1.30663	2.09678	1.8405			0.867541	0.802434	1.73672	1.38466	1.94613	2.0498
	0	0.395434	1.95688	2.0849	0	0			0.0235379	0.357459	1.47912	0.829211	0.117456	1.74472			1.01331	1.38761	0.986639	1.50662	1.82662	0			0.365885	1.50382	1.46536	1.59015	2.0281	0.499123
	2.10829	0.922678	1.42226	1.14566	0.218914	2.61309			1.65971	0.869263	1.56882	1.20794	0.153091	1.50546			0	1.46064	1.03997	0.703209	1.3333	1.2379			0.0221568	1.72324	1.32197	0.932037	0.838115	0.4059
	1.52755	1.05449	1.2592	1.37273	0.145943	2.69994			0.82142	1.38727	1.00875	1.74111	0.391397	2.42268			1.76045	1.02245	1.47953	0.973306	1.57397	1.47996			1.86916	1.6276	1.59234	1.11011	1.3714	1.5923
	1.04245	0.461339	1.07811	1.89164	0.308359	0.802685			0.69575	1.29991	0.546422	1.30214	0.0891987	1.98502			0.639982	0.0852039	1.59996	2.23252	1.34663	0			0.268223	0.0236421	1.24085	2.28928	0.976508	0.670192
	0.13952	0.0659056	2.00233	2.26288	0.0729713	1.14751			0.496106	0.344843	1.50874	2.28094	0.207466	0.796813			1.54662	1.21258	1.75995	1.69072	1.3333	0			1.52707	0.814176	2.00925	1.46721	1.05918	0.0180679
	0.444932	2.3726	1.1147	1.64108	0.0729713	3.13777			1.51727	1.70046	0.808293	1.6792	0.167109	1.23867			1.11997	1.37544	1.25307	0.933307	1.03565	1.94146			1.27238	1.36976	1.28815	2.39648	0.967369	1.50787
	1.58122	1.71355	1.03283	2.44615	0.364857	1.97023			1.47646	0.595617	0.853797	2.12549	0.738011	3.54537			1.5225	1.16851	0.959973	1.16656	1.27996	0.858543			1.29853	1.86035	0.660039	1.43976	1.56174	1.06646
	1.5998	0.790867	0.0412852	0.474779	0	1.31348			1.79624	0.875608	0.10573	1.36596	0.0728936	1.24428			1.78662	0.925071	0.826644	1.39996	1.34663	1.65329			2.03476	0.876138	0.693222	1.41362	1.08523	0.663412
	2.20876	3.37636	0.815382	1.39337	0	0			1.83858	6.22989	0.682313	1.42249	0.0942157	0.076435			0.873988	0	1.1116	1.5558	1.42663	0.293325			1.31583	1.25128	0.922339	1.89002	1.39439	0.211224
	1.90794	2.3726	1.17987	1.19727	0	6.49445			1.79155	3.01416	0.704803	2.66255	1.04154	3.37708			1.10083	0.681552	1.41329	1.75065	0	0.0272575			1.0946	1.08827	1.75411	1.6056	1.01934	1.7528
	0.725331	0.329528	0.924691	1.36241	4.45125	0.469998			0.486196	0.923639	0.649007	1.25404	3.3078	0.536816			0	0.73032	1.0933	1.39609	1.2933	1.29815			0.840404	1.62529	1.14976	1.17194	0.897981	0.615062
	0	1.05449	0.990844	1.96104	0	0.583771			0.0756167	0.563376	0.979705	1.86774	0.145492	0.277851			0.653315	1.42412	1.3333	1.20695	1.18663	0.613316			0.684555	1.63702	0.815749	1.1947	0.778669	0.730738
	1.7959	0.197717	1.38305	2.31278	0	3.61804			1.51576	0.415671	1.14607	1.78528	0.120924	3.78892			1.54662	1.10765	1.33754	0.666648	0	0.413322			1.13426	0.924925	1.76592	1.24	0.0278009	0.307697
	1.33591	2.04307	1.38305	1.81008	0.218914	0			1.36577	2.80574	1.29778	1.90843	0.698391	0.151689			1.60674	0.712147	1.58662	1.10664	1.50662	0.554374			1.17464	1.63382	2.73121	1.25775	1.84045	1.2924
	0.0103213	3.42709	1.16266	1.4388	0	0.0729713			1.7237	3.65678	0.634594	0.865494	0.133392	0.13413			1.51996	1.24154	0.688063	1.11997	1.46663	0			1.32377	1.74688	0.87668	1.28814	1.30731	0.681812
	0	0.856773	0	1.5998	2.33508	0.291885			0.0296368	1.02848	0.0126504	1.49783	0.567212	0.534086			1.81328	1.31933	1.0933	1.51996	1.2133	1.50662			0.868869	0.941123	0.827718	1.3761	1.80042	1.44568
	1.1147	0.922678	1.02566	1.32112	0.437828	0.437828			0.783636	1.07769	0.945542	1.4254	0.925188	1.68105			1.0533	0.962965	1.96117	0.846489	1.52123	1.75995			1.16454	1.24602	1.43109	0.668147	1.72156	0.917551
	1.75462	0.395434	1.72264	1.67205	0.948628	4.67017			0.739061	0.444223	1.06947	1.86543	1.13465	4.758			1.12049	1.05896	1.85328	0	1.2192	0.71998			1.40802	1.06659	1.8307	1.32619	1.05226	0.834848
	0	0.197717	0.0619277	2.00233	0	0.291885			0.0876239	0.479637	1.83519	1.98416	0.0758447	1.69175			0	0.181143	1.50688	0.559984	1.27424	1.54024			0.0313306	0.861443	1.09196	1.26285	1.2614	2.23337
	1.63076	0.724962	1.25444	0.856667	0.291885	0.948628			1.04372	0.877969	1.12186	2.0431	0.412277	0.876789			1.1733	1.62587	0.605034	0.942721	1.1733	1.38663			0.800214	2.14612	0.36585	1.70623	1.2223	1.19056
	1.68237	1.05449	0.774097	1.70301	0.291885	5.44028			0.605053	1.85738	0.982755	1.53068	0.276819	6.66962			1.39489	0.695329	0.893308	0.806513	1.81632	2.0846			0.904027	1.0585	1.37474	0.890834	1.51767	1.33249
	1.67205	1.1204	1.78151	0	0	0			0.912094	1.31076	1.41687	0.0507447	1.95072	0.139221			1.46663	0	0.849237	1.63824	0.973306	1.79995			1.45393	0.0162681	1.36909	1.40899	1.20769	1.71413
	1.31326	0	1.15598	1.71412	3.94045	0.0729713			0.996906	0.819536	1.09051	1.65144	3.80965	0.936402			1.97328	1.20503	0	1.19997	1.06664	0.758035			1.40151	0.876925	0.0123715	0.996236	0.868223	0.694498
	1.53787	0.395434	1.33939	1.68821	0.701227	0.0729713			1.77213	0.53866	1.06135	1.26014	0.407924	0.162535			1.2133	0.998103	0.613316	0	1.94661	1.387			0.837049	1.26794	0.505274	1.44773	1.5349	2.00561
	1.34177	0.329528	1.35451	1.66939	0	3.74093			1.19402	1.18459	0.998455	0.64591	0.087428	4.30109			1.85328	1.32675	1.31996	1.14663	1.71995	0.16433			1.15457	1.41968	1.66248	0.976456	2.54524	0.320855
	1.73652	0.197717	1.56884	1.81793	0	3.91178			1.8128	0.225911	1.04713	1.27519	0.0785008	3.16261			0.229276	0.871254	1.3333	1.11959	1.31996	1.91995			1.35405	0.526784	1.28088	1.57163	0.864675	1.94339
	0.821414	0.461339	2.75578	1.36241	0.145943	0			0.480168	0.479932	1.65223	1.46807	0.740077	0.327726			1.49329	0.0339117	1.31513	1.50491	1.35996	0.573495			1.40628	0.872888	1.17328	1.64158	1.35898	0.48247
	0.928916	0.527245	1.16224	0.258032	0	0.145943			1.07512	0.476243	1.13103	2.21935	0.1103	0.130515			0	1.31353	1.61329	0.906641	1.34663	0.695914			0.0258788	1.61839	1.86561	1.59774	1.05219	0.819209
	1.58773	2.3726	1.02181	0.123855	0.145943	0.437828			1.09168	1.96304	0.6684	0.314188	0.406153	0.512911			0.655422	0.925071	1.16102	1.61329	1.57329	0.0281213			0.887269	0.848477	1.06477	1.44276	1.75292	0.803272
	1.08374	0.724962	2.2565	1.97137	0	2.90624			0.912618	0.834882	0.990093	2.81554	0.107053	3.53025			1.00978	0	0	1.92655	1.19997	0.733313			0.688225	0.025075	1.14742	1.93051	1.05306	0.573404
	0.862484	3.51512	1.51723	1.22968	0.656742	0.0765496			0.378155	2.51262	0.852701	2.03739	0.793935	3.42969			1.57329	1.53367	1.41329	1.50662	1.49746	0			1.34627	2.22044	1.41601	1.68775	1.54941	0.0997756
	1.32112	4.81131	1.27984	1.44498	0.0729713	2.11617			1.28937	3.56197	1.09818	2.08187	0.128966	3.57193			0	1.00953	1.39673	0.0266659	1.1733	0			1.09945	0.972384	1.22046	1.14787	1.14894	1.65311
	0.23739	2.56874	1.48627	1.70301	0.364857	3.68484			1.65547	2.62232	0.952975	1.41914	0.572746	4.76686			0.906641	1.65539	1.70662	0.85331	0	0.866643			0.840894	0.117512	1.74682	0.722875	0.0210385	0.511617
	1.17264	0.218107	0.0504645	0	1.31348	2.54312			0.961671	1.37834	0.0654916	0.054342	0.802715	0.455511			0.0533318	0.176396	1.62093	0	1.36571	1.19997			1.33112	0.362722	1.5933	0.0295657	1.79919	0.6866
	1.61979	0.263622	0.998246	1.91976	1.60537	2.38417			1.61201	0.405932	0.848079	1.85216	1.12196	3.00524			0.796653	0.937243	1.49279	1.95995	0	0.817889			2.15203	1.10878	1.63604	1.43714	0.0192911	0.961131
	1.41028	0.263622	1.30245	0.72249	0	0			0.87276	0.621661	1.03988	1.49316	0.0934779	0.0742216			1.57329	0.729102	0.973306	0.944633	0	1.18498			1.45921	0.557957	1.56571	0.894958	0.0273291	1.65032
	0.927532	3.45428	0	1.04245	0	0.291885			1.04848	2.80729	0.0355451	0.523409	0.110226	0.397742			0.866643	1.18479	0.860814	0.186661	1.70662	0.533318			0.330046	1.5944	0.7714	1.24566	1.3025	0.337944
	1.20759	0.329528	1.6434	1.47295	2.69994	0			0.871021	1.36521	0.491151	2.48899	2.65567	0.0595396			1.59996	1.4962	1.86661	0	1.59996	1.2933			1.99674	0.987307	1.83592	0.0248303	1.10983	1.55231
	1.30831	1.1204	0.699885	1.15183	0.364857	0.145943			1.35624	1.90409	0.895941	1.67708	0.575402	0.327874			1.0742	1.2172	0.319991	1.31996	0.653315	0.919974			0.692541	1.47186	0.486314	1.47385	0.687997	0.571307
	1.28207	3.03166	1.10766	1.58948	0	2.33508			0.714428	2.70776	0.733201	1.35376	0.508116	3.48465			0.426461	0.160242	0.140113	1.31996	1.03997	0.212972			1.13451	1.14445	0.215085	1.70754	1.13748	1.40907
	0.997297	1.1204	1.83719	1.95072	0	5.51967			0.805959	0.920761	1.19745	1.65497	0.0632285	5.30072			1.2133	0.823672	1.23997	1.52534	1.49329	0.892894			1.01927	1.23585	0.780224	2.16686	0.648874	0.623257
	0.794393	0.197717	1.37273	2.04361	0.348749	7.00525			1.80796	0.301903	1.12848	1.78543	0.0877232	5.24937			0.627755	1.29939	1.63995	1.06664	1.74662	0.827727			0.543471	1.53588	1.61677	1.26163	1.50701	0.768325
	1.84751	0.922678	1.01149	2.02995	0	2.33508			1.08048	1.44983	0.868925	2.12813	0.239782	1.96407			1.29375	1.2172	1.47897	1.21007	0.13333	0.939582			1.31202	1.03711	1.45569	1.51732	0.928752	0.347153
	0.784418	0.527245	0	0.0412852	0	2.99183			0.65463	0.570459	0.0297083	0.0493867	0.0688357	1.98923			1.4103	0.0291059	0.3644	1.30663	1.2867	1.28595			0.828435	1.72994	1.47476	1.25354	1.1305	1.27816
	0.994181	0.263622	1.1147	1.36241	0.881247	1.0216			0.627423	0.832522	1.39934	1.20346	0.67943	0.182382			0	0.966853	1.41532	0.785552	1.51996	0.413322			0.017701	0.820082	1.1182	1.19629	1.30474	0.0876313
	0.663759	0.131811	1.58948	2.13679	0.680309	1.89726			0.502777	0.209975	1.38778	2.07062	0.195072	2.5045			0.74727	1.30123	0.880635	0	1.57592	0.624454			0.577912	1.45589	1.23416	0.0614205	1.36666	0.562728
	0.86899	1.1863	0.935677	1.90944	0	0.77135			1.06347	0.590895	1.18721	1.552	0.16888	0.758521			0.798644	1.05194	0	0.965615	1.18663	0.755474			0.606762	1.17251	1.30545	0.920417	0.990312	0.182584
	0.774097	0.527245	1.98795	1.51723	0.309999	0.656742			0.526553	0.401726	1.00236	0.698728	0.17766	0.72141			1.42663	1.38209	0.946542	1.46663	1.57329	1.0533			1.24125	1.53558	1.67913	1.21681	1.19041	0.909531
	0.846346	0.197717	1.62044	1.83719	0.154999	2.0432			0.495463	0.427918	1.5985	1.84148	0.124539	1.48849			1.45208	1.59453	1.11997	1.02664	0.893308	1.42333			1.45068	1.2772	0.928368	0.646375	0.892441	1.29481
	0	1.71355	1.57702	1.92311	0.199588	0			0.0319953	1.84765	1.49787	0.970438	0.1148	0.380994			1.31996	1.22937	1.50662	0.653315	1.47996	1.60334			1.03519	1.23538	2.06607	0.555371	1.3401	1.95333
	0.0253672	1.44992	0.454137	0.787984	1.29732	2.77291			2.33587	2.46909	0.811891	1.30938	1.17493	2.15737			1.15997	1.54584	0.0970013	1.1733	1.50662	0.986639			1.6077	1.39251	0.449375	1.10447	1.35805	0.844266
	0.902198	0.395434	0.0619277	1.98474	0	5.91068			2.08403	2.21352	1.04017	2.02302	0.0732625	4.26324			0.959973	0.960494	1.14757	1.49329	1.43996	0.998306			1.24178	0.532096	1.38218	1.31188	1.58201	1.55757
	1.47271	0.131811	1.10685	1.76451	0.310734	0			1.03412	0.43987	0.825661	1.20396	0.745093	0.160322			1.45329	1.24154	0.0533318	1.63995	1.30663	1.15997			1.38602	1.40392	0.0188019	1.40175	1.21565	0.845157
	1.09406	0.790867	0	1.95407	1.56854	1.5324			1.0598	1.45064	0.0372604	0.595618	2.28021	0.677881			1.36092	1.20159	1.21467	1.68983	1.59729	0.906641			1.80486	1.18656	1.60516	1.21777	1.60149	0.654867
	1.30218	0.461339	1.87913	1.20829	0.313707	2.36269			0.763433	0.291353	1.72839	2.44182	0.662092	3.51608			1.55996	1.50933	1.77328	1.21827	0.959973	1.26102			1.58077	1.22432	1.43343	1.32331	0.966024	2.14325
	0	3.75662	2.1173	1.97653		3.9857			0.0238238	3.02855	2.30662	2.06626		3.99159			1.41329	1.40275	1.75995	1.47996	1.62225	1.87153			1.29411	1.96574	1.87262	1.22935	1.69631	1.06568
	1.55851	0.724962	1.53787	1.44498		0.145943			1.14881	0.961708	1.07784	1.63831		0.721337			1.74662	1.4363	1.03997	1.07997	0.693314	1.1333			1.37996	1.03844	0.907661	1.1305	0.650341	0.845489
	1.37273	2.04307	1.36241	2.13651		0.145943			0.77444	1.1691	1.46588	2.20005		0.514682			0.013333	1.5215	1.23155	1.2933	1.11997	1.22663			1.31793	1.65692	1.39813	1.10753	1.33119	1.11427
	0.0354357	3.42709	1.43586	1.47594		5.91068			0.0626565	3.88616	0.457679	1.34731		7.22827			0.0266659	1.16851	1.01331	1.28707	0	1.62662			0.225552	1.09947	0.857354	1.82748	1.1961	1.76098
	1.4037	0	1.7891	1.72902		7.58902			0.581157	0.108971	1.79498	1.92208		5.4305			1.06664	0	0	1.27996	1.77328	1.20192			1.24581	1.33152	2.23038	2.04323	2.17296	1.4887
	1.38062	1.31811	0.939237	1.83494		0			0.896965	1.18489	0.933035	1.42871		0.0790172			1.21071	0.48688	1.24545	1.22663	1.74662	1.1733			1.61633	0.656492	1.51081	0.575588	2.07301	0.60477
	1.00764	1.1204	1.00803	0.734819		0.635318			0.778537	0.666814	0.998669	0.56803		0.544857			0.626649	0.779008	1.3333	1.2933	0	0.807141			0.987604	0.991868	1.21653	1.42529	0.0208288	1.29285
	0.44115	2.10898	2.34293	0		4.23234			0.222061	1.52464	1.96351	0.0191543		2.18098			0	0.949415	1.54662	1.2533	1.67995	1.31246			0.0298278	0.813407	1.71756	1.02994	1.86107	1.28763
	1.52755	0.131811	1.70577	0.0206426		0.291885			0.98559	0.877158	0.811962	1.08646		1.34027			0.916477	0	1.91949	1.19997	1.78896	0			0.68798	0.0217549	2.35719	1.46401	1.0163	0.033707
	1.08374	0.131811	1.13995	2.03329		0.437828			0.632378	1.13893	1.82555	1.78071		1.00199			1.55996	1.2783	0.799978	0.933307	1.39996	0.729356			1.00097	1.44467	1.121	1.10076	1.05533	0.901336
	1.74308	0.197717	1.62044	0.877309		2.84588			0.993404	0.524494	1.56398	0.559549		2.2901			1.41329	0.121807	1.11997	1.79234	1.77328	1.41934			1.60364	0.0924366	1.42906	1.32927	1.19965	1.54394
	1.6105	1.25221	1.38305	0		0.291885			2.17266	1.55924	1.29101	0.0162478		0.325291			1.12833	1.52848	1.02529	1.2533	1.26663	1.22459			0.745714	2.6989	0.75127	0.969239	0.951363	1.0214
	0.901573	0.0659056	1.1229	0		1.0216			1.03047	0.282868	0.81151	0.87581		1.15951			1.19997	1.53972	1.46663	1.27996	0	1.74159			0.766874	1.85553	1.46773	0.672009	0.0285872	1.94009
	0.245786	1.26328	1.53351	1.65229		0.889014			0.104301	2.12424	2.13228	1.46747		0.577173			0.510917	0.912899	1.10664	0.94664	0.013333	1.41329			0.935899	1.29202	1.06353	0.642723	0.775209	1.03756
	1.5796	0	1.34177	1.71163		1.16754			0.640764	0.109783	1.12582	1.05558		0.579534			1.2533	0	0	0	1.01415	1.02664			1.09533	0.0162856	0.010991	0.0385298	1.01701	1.32805
	1.97137	0.461339	1.65555	1.43977		0			2.17137	1.27387	1.09182	0.628781		0.121145			0.973306	1.02245	1.06664	0	0	0.446794			1.18235	1.13369	1.63995	0.667169	0.0194833	0.448606
	0.847083	0	0.897952	0.611297		1.66831			0.751569	0.119965	0.428685	0.404838		3.08912			1.11022	0.6086	1.38663	0	1.38663	1.26663			0.706694	0.86658	1.53176	1.92072	1.49288	2.52062
	1.4118	0.922678	0.784418	2.09418		1.16754			0.810985	1.55356	0.766316	1.82638		0.96916			0.100009	0.864211	0.733313	0.626649	0.679981	1.21269			1.77457	0.623554	1.0752	1.42515	1.1293	1.1268
	0.804011	3.63193	0.629599	0.723798		1.75131			0.598239	2.56175	0.676977	0.460418		5.11709			0.0371463	0.657288	1.41329	1.67995	1.79995	0			1.53703	0.737396	2.20228	1.90021	1.23404	1.17934
	0.880319	0	1.36147	0.189747		3.79451			0.785041	0.0848458	1.30447	0.820491		2.89184			1.07135	1.04679	1.40137	0.13333	1.46663	1.33107			0.903677	0.879266	1.79142	0.0926812	1.20196	1.2635
	1.40362	0.131811	0.563502	1.90892		1.89726			1.35169	0.287885	0.448959	1.20363		1.65139			0.293325	0.803501	0	1.81088	0	1.74662			1.07494	1.02159	1.43312	2.18344	0.0191513	2.11685
	0.794739	1.44992	0.969414	0.106122		1.09617			1.02273	1.19684	1.00782	0.17327		0.985908			1.82547	0.559912	1.02664	0.386656	1.39996	1.30663			2.06742	0.622645	0.888422	1.08478	1.40577	0.634003
	1.24833	0	1.03818	0.95111		0.0729713			1.24875	0.102036	0.769985	0.655416		0.238011			1.67948	1.55802	0.946669	0.999972	0.0339849	1.3395			1.59015	1.42096	1.84087	1.44378	0.013018	1.23692
	1.33178	0.461339	1.52755	1.18592		0.437828			1.0751	0.159436	1.27098	0.590639		0.961487			1.85328	0.568132	0.213327	0	0.846022	0			1.22771	0.57302	1.57804	0.0139791	0.775576	0.0285523
	1.4037	0.131811	1.39736	1.92711		5.83771			1.11059	0.0886823	1.31753	1.70066		9.4679			1.03247	0.292128	0	1.64427	1.23997	1.90039			0.518344	0.235023	0.0162856	1.55162	0.948969	1.54111
	0.567671	0.659056	1.59086	1.40243		2.69994			0.468114	0.600044	1.85235	0.63133		2.38904			0.823714	1.20503	0.74101	1.96492	1.71995	1.10674			0.456784	1.12998	0.798624	1.32312	2.13366	0.453341
	1.2592	2.96575	1.17663	0.764312		1.45943			1.0634	2.58684	0.696917	0.600145		1.32699			1.07997	1.50933	0.653166	0.959973	1.1333	1.69329			1.77816	0.971126	1.15806	0.879563	1.10141	1.0993
	0.970201	2.17488	1.17663	0.0107226		0.802685			1.45861	2.13	1.25344	0.354665		1.36373			1.03997	1.15634	1.27996	1.0533	1.3733	0.0368039			0.9316	0.995659	1.7012	2.04519	1.0009	0.177307
	1.53787	0.527245	1.32112	1.60872		0.274043			1.86085	2.35222	1.20968	1.53956		0.416261			1.07997	0.864211	1.43346	1.3989	1.03997	0.861283			0.747409	0.715501	1.61696	0.903258	1.09124	0.665159
	1.69269	0.131811	1.63076	1.88111		0			0.926126	0.228346	2.2654	1.2243		0.109857			1.30663	0	0.986639	1.62662	1.25473	1.65605			1.37447	0.0232752	1.3498	1.59693	1.78544	1.69846
	0.980522	0.395434	0	1.78251		1.97023			1.46121	0.285008	0.031495	0.8436		1.42091			0.786645	1.23143	1.3333	0.85331	1.46663	1.56763			1.50401	0.910702	1.16862	0.702885	1.02695	1.56885
	1.63119	0.395434	0.0206426	1.41873		1.89726			1.70435	0.455364	0.878669	0.575749		2.21853			1.51191	1.13826	2.10631	1.2533	0.58665	1.72381			1.17092	1.59229	1.68771	1.03499	1.53999	1.48217
	1.83719	0.988584	0.128555	1.86174		5.54582			1.32517	1.40335	0.437953	1.52012		1.48473			0	1.19286	0.973306	0.346657	0.0316922	1.08511			0.0306316	1.90192	1.21393	1.13304	0.589987	1.00441
	0.813199	0.131811	1.22823	0.749		3.50263			1.29342	0.491884	1.36403	2.14995		2.45684			1.35996	1.04679	0.173618	0.784992	1.344	0.786645			1.16421	1.05352	0.0218074	0.616722	1.81457	1.25013
	1.29016	0.263622	0	1.79434		0.250726			0.868925	0.706876	0.0223229	2.70795		0.367567			0	0.88376	1.59996	0	0.89234	1.1333			1.33014	0.890205	2.05548	0.0130704	0.566781	1.03075
	0.42693	4.21796	1.42667	1.96111		2.08539			1.39688	4.28206	1.60103	1.39762		1.33451			1.65952	0.555818	0.127637	1.03997	0.0533318	0			1.06208	0.864361	0.102781	0.706048	0.0200774	0.0972244
	1.56906	3.29528	1.54819	0.0108204		6.49445			1.55517	2.99609	1.48143	1.83186		4.60816			1.57163	1.02245	1.24835	1.44832	1.42154	1.0933			1.13669	1.33615	1.26719	1.41907	1.58259	1.40182
	1.06309	0.329528	1.07341	0.758813		1.60537			1.70447	0.625129	1.19281	1.23405		1.3275			1.3733	0.681632	0.573317	1.68464	0.826644	0			1.05299	1.13134	0.639141	1.81889	0.578961	0.0614555
	0.176344	0.395434	1.19727	1.46435		2.77291			0.32479	0.524126	0.673332	0.692986		2.25764			0	1.75525	0.792306	2.10963	1.29045	1.46663			0.0186271	3.26909	1.28627	1.7756	1.18303	1.09325
	1.70689	0.461339	1.10438	1.8701		2.00117			0.882647	0.745905	0.892248	1.91255		0.353918			1.34663	1.48486	1.43996	0.415651	1.01331	0.933307			1.7254	2.14303	1.67312	0.124152	1.03429	0.844511
	0.788326	0.395434	1.16631	0.0620898		2.9997			0.84715	1.30353	0.766626	2.75739		0.535635			1.17615	1.50933	0	1.34663	1.38663	1.46663			0.747042	1.41458	0.014346	1.2896	1.70235	1.59281
	0	0.197717	1.72996	0		0.281999			0.0203217	0.688505	1.60599	2.04539		0.558949			1.24489	0.961587	1.63995	0.0799978	1.44797	0.803106			0.931495	1.06519	1.14492	1.07663	1.24421	1.0525
	1.35439	0.131811	0	1.42206		0.244189			0.946852	0.727755	1.02061	1.19988		0.596945			0.99249	0.681632	1.07997	0.906641	1.43996	0.973306			1.15399	0.961218	1.1153	0.927599	1.05708	0.75791
	0.949558	0.131811	1.2884	1.2784		3.89702			0.748186	0.870223	0.821778	1.63755		3.3728			1.26663	1.38761	0.98534	1.54662	0.959973	0.426655			2.40005	1.40128	1.225	1.58033	1.23073	0.307033
	1.97653	0.197717	1.77532	0.627469		0			1.64182	0.287443	1.22535	1.40963		0.688431			1.78662	0.859713	1.27996	1.51916	0.466654	0.919974			1.60649	1.12982	1.20246	1.97711	0.280944	0.925659
	0	1.71355	1.12013	2.03847		1.82428			0.0348065	1.3278	1.20508	1.61404		1.40623			1.15997	0.413848	1.31595	1.77328	0.960119	1.30663			0.938957	0.957566	2.17008	1.29631	0.836857	1.04969
	1.22823	0.0659056	1.51624	2.60526		2.39699			1.29456	0.611849	1.01458	2.69437		1.50347			0	1.11455	2.17175	0.866643	1.30663	1.24559			0.520039	0.816832	1.66082	0.732084	1.73915	1.04251
	1.53021	0.659056	0	1.76209		1.60537			1.24658	1.45374	0.0212032	0.519883		1.18511			1.1333	0	1.04685	1.57329	0.0533318	0.879975			1.47415	0.0132102	1.66893	0.659952	0.0177884	0.35056
	1.30007	2.70213	0.0825703	1.77665		0			1.83415	2.84285	0.106302	1.72975		0.111996			1.3733	1.132	1.06664	1.65952	1.58371	0.920249			1.20741	1.92411	0.917114	1.48573	1.22895	1.09409
	1.13477	1.58173	1.02181	0		0.364857			1.46888	0.751512	0.563837	0.0243241		0.935296			1.15997	0.985975	0.775383	0.973306	1.28249	1.51834			1.00724	1.84071	1.9703	0.624043	0.756408	1.53156
	1.01149	0.724962	0.58276	1.89402		0.0729713			1.19171	1.75203	1.19807	1.82095		0.338424			0	1.27806	1.36984	0	0.196589	0.978731			0.0155517	1.15923	2.13045	0.0335498	0.0959139	0.929538
	1.83863	0.724962	0.660562	1.77706		0.291885			0.992832	0.733436	0.584231	1.87436		0.310683			0.906641	0.535568	1.47408	1.85328	1.34663	1.53329			1.72496	0.812062	1.2044	1.70735	1.09171	0.698062
	1.58948	0.0659056	1.37273	1.60946		1.5324			1.37242	0.316881	1.05782	1.02104		2.51527			0.319991	0.742492	1.58173	1.69329	1.27996	1.54662			0.938398	0.628394	1.48365	1.45445	1.02882	1.88995
	1.75462	1.64764	1.89912	0.891666		0			1.18738	0.941198	1.54185	0.7155		0.0852147			0	1.09548	1.70725	0.866643	0	1.75793			0.0143285	1.54518	1.72876	0.695389	0.0411858	1.02736
	1.0857	0.0659056	1.7443	1.83411		4.01342			1.20124	0.881511	1.80639	1.92854		2.75461			1.12206	1.3405	1.13665	0.0533318	0.861511	1.59996			1.46785	1.87835	1.06742	0.0204619	0.0280979	1.17069
	1.29373	0.395434	0.796511	1.21861		0.875656			0.901015	0.39634	0.694678	1.02945		1.10654			1.62743	1.0464	1.41329	1.34762	0	0.814943			2.00958	0.883984	1.80192	1.3094	0.0195183	1.66213
	0.708971	0.190253	1.33145	1.67705		0.218914			0.60591	0.722812	1.5023	1.0194		0.766047			0	0.972136	0.519986	1.98661	0	1.42663			0.0164953	1.13101	2.06628	1.90467	2.133	1.22787
	0.288996	1.36443	0.0206426	0		0.218914			1.32139	1.34742	0.0262776	0.0553188		0.888446			1.41844	1.10765	1.39996	0.81163	0	1.51996			1.35284	1.31017	1.26421	0.490246	1.21973	1.32366
	1.38305	0.0696251	0.670884	2.84714		1.75131			1.00386	0.452191	1.14659	1.72582		1.69249			1.78662	0	1.26663	1.30663	0	2.21951			1.46857	2.23469	1.46324	1.07045	0.207956	2.05188
	0.0309639	2.18536	0	1.84476		0.218914			0.667828	1.02007	0.0273974	1.81416		0.725247			0	0.815524	1.31996	0.986639	0	0.346657			0.948428	0.503439	1.17835	1.64778	0.0443486	0.187896
	0	0.77545	0.980522	0.815317		6.20257			0.0254914	0.994466	0.685148	1.44372		4.58086			1.15997	0.365203	0.811861	0.573317	0.271879	0.838577			1.07534	0.0824241	0.481841	0.43433	0.0469347	0.994821
	1.1147	0.165872	1.52755	0.215621		0.656742			1.27874	1.5999	1.30997	0.0384516		0.699572			1.48789	1.44847	1.22663	0.773312	0	1.50662			1.10875	1.4666	1.39483	1.94035	0.0838045	1.66461
	1.50691	6.03773	1.08374	2.27942		0.291885			1.27586	3.48716	1.03233	1.63562		1.62749			2.21589	1.27821	1.04171	1.37861	1.10495	1.22868			1.53394	1.15934	1.88583	1.89048	1.10134	0.873045
	0.846346	1.08369	1.37273	1.54015		1.0216			1.35405	1.48355	1.67686	0.900753		0.978678			0.599983	0.658217	0	0.161071	0.0139868	1.34663			0.401199	0.603092	0.0289367	0.0705069	1.2816	1.51537
	1.21791	2.81423	1.83719	1.15757		0.218914			1.14904	1.57238	1.77504	1.13153		0.934189			0.799978	0.900727	1.06664	0.611728	0.493861	1.27996			0.725042	1.2156	1.29348	1.2243	0.636991	0.547019
	0.691526	1.42977	1.47594	1.43253		0.5108			0.47781	0.961561	1.47667	1.49358		0.877453			0.792772	1.35019	1.53956	1.59375	0	0			0.424212	1.07284	1.62685	0.884823	0.446666	0.0127734
	0.392209	0.384209	1.46562	0		1.97023			0.934726	0.417441	1.44062	0.408006		2.28604			1.25473	1.32675	1.49329	1.15393	0.259487	0.786645			1.62033	1.11107	1.65482	1.80573	0.359367	0.589462
	0.202145	0.620065	0.873191	1.62537		3.0648			0.0477905	1.23484	0.713546	2.50033		1.27896			2.03994	0	1.1822	1.3448	1.59729	1.70662			2.17366	1.93713	0.786235	1.00244	1.81317	1.6647
	1.97137	0.520582	0.629599	2.10077		1.16754			1.95403	0.746938	0.613391	2.08549		0.75616			1.52816	1.40212	0.826644	1.7425	1.06486	0			1.37954	1.68958	0.832331	0.944112	1.25345	0.0461135
	0.518119	0.308418	1.2592	1.27518		0			0.907972	0.871919	0.669782	1.13639		0.163863			1.23997	0.438192	0	1.37986	1.2867	1.46663			1.09045	0.89141	0.0498354	1.02301	1.43034	1.17718
	1.65477	5.56394	1.2592	1.51752		0.729714			0.855179	4.69359	1.10997	1.36911		1.33651			1.38663	1.31458	1.02647	1.25442	1.75875	0.723182			1.00076	1.32679	0.862282	1.37648	1.59674	0.52245
	1.68237	1.45722	1.12502	1.46409		0.364857			1.7561	0.887929	1.32277	1.50283		0.567065			1.70662	1.2172	0	1.90944	1.01891	1.49329			2.14144	1.33334	2.68666	2.00402	0.990976	1.2856
	0	1.5039	1.58948	1.21797		0			0.0268732	1.00044	1.01678	0.596023		0.0731887			1.38663	1.11455	1.0533	1.62003	1.07884	1.31996			0.668671	1.27452	0.656247	0.898417	1.15893	1.05523
	2.25889	0.751951	2.10269	1.09381		2.69994			1.87496	0.638335	1.55005	0.983374		2.50745			1.38663	1.132	1.33107	0	0	1.55996			0.616669	1.00312	2.76983	0.119783	0.0478958	0.824066
	1.77526	0	1.70172	0		1.24051			1.06833	1.33134	1.17106	0.613272		1.84949			1.55996	1.49716	1.3733	1.01277	1.36391	0.22273			0.969501	1.76741	1.23972	0.660144	1.98524	0.376194
	1.32112	4.62703	1.06839	1.24694		0.948628			1.20241	4.399	1.06545	1.1332		1.42629			1.39005	1.3024	1.50662	0.881506	0.929639	2.07994			1.11413	1.37689	0.970602	1.08513	1.06412	1.72989
	1.32098	1.14881	1.54819	0.277407		1.38646			1.44182	1.13988	1.91827	0.409841		1.23808			1.5558	1.66903	0.866643	1.58671	1.51834	1.18663			1.91499	1.6524	1.41957	1.11665	1.39513	1.80304
	1.41845	0.31582	2.23375	2.23386		1.08461			0.941444	0.476907	1.42261	2.28887		2.50413			0.982947	1.02245	1.51641	1.41366	1.42934	0			0.947764	1.43546	2.04675	2.03673	1.23454	0.0343536
	1.91976	1.36855	0	1.15386		1.38646			2.19162	1.87443	0.058273	0.699228		1.39789			1.47369	1.01158	0.931497	0.757838	1.44915	1.7161			1.31477	0.994139	1.30479	0.70963	2.3935	2.43702
	1.82687	2.22857	1.20759	0.54488		0.511226			1.3677	1.40077	1.62607	1.39896		0.140475			1.03997	1.32564	0	0.754275	0.557194	1.91995			1.22876	1.86365	0.0349302	0.617001	1.0392	1.2166
	2.02297	0	1.33145	0.909651		3.72154			1.49947	0.132728	1.46764	1.64027		3.75513			0.0133553	1.32675	0.0266659	0	0.485007	0.443691			0.0438768	1.41459	0.0348254	1.28946	0.673162	1.43319
	1.86704	0.740202	2.04361	1.54978		0.108461			0.639192	1.63907	1.31903	2.14602		0.453593			1.08359	1.0918	1.6111	1.6601	1.37419	0			1.45091	0.776013	1.70006	1.25218	1.10889	1.37292
	0.92409	0.370101	0.866118	1.58347		4.15937			0.830735	0.401874	0.842385	1.3479		2.79084			0	1.29023	1.58953	1.76997	0.932427	2.00906			1.22568	0.958091	1.70197	1.74793	0.854191	1.2076
	2.25728	0.257182	1.4553	1.07811		1.75131			1.3627	0.585879	1.10459	0.736512		1.77165			1.03997	0.83326	1.85986	1.03608	1.48838	1.1333			1.14275	1.38216	1.85349	1.81581	1.37138	1.50668
	1.23855	0.187988	1.37273	1.66504		5.69177			1.35579	0.101446	0.84098	2.6067		3.83215			1.39996	1.24154	1.57246	1.49746	1.12179	1.07404			0.644103	1.56508	2.05774	1.62711	0.966565	0.145138
	1.55851	0.91383	1.88111	0		0.291885			1.37952	1.11509	1.93123	0.0245147		0.760808			1.02664	1.09548	1.22663	1.15376	1.81359	1.46663			0.964311	0.99323	1.87641	2.08335	1.40215	1.64513
	1.14549	0.601179	1.26952	1.53973		3.79451			0.924434	2.63051	1.15219	0.703111		3.10934			1.35787	1.09548	1.0933	0.0378504	0.831921	1.0533			0.505099	0.882953	1.43654	0.5329	1.17494	1.14897
	1.63076		0.825703	1.66907		0.875656			1.32546		1.15514	1.94145		0.901874			1.40642	1.84515	0	1.56715	1.19029	1.43996			0.585968	2.46713	0.862596	1.18335	1.74516	1.29647
	1.00185		0	1.79684		2.77291			0.6527		0.045694	2.02707		1.96392			0	1.22937	1.489	1.38633	1.9794	0.933307			0.0382153	1.14922	1.39155	1.54629	2.07806	0.525211
	1.75462		0	1.68868		0.619998			1.39743		1.313	2.07057		0.603659			1.76059	1.77711	1.75995	1.44271	0.408755	0.0533318			1.81281	1.55681	1.61198	1.08836	0.0582228	0.0233276
	1.31075		1.25433	2.22587		0.364857			2.10547		1.00815	1.83898		0.511731			1.42663	0.16508	1.23997	1.46157	0.550789	1.02664			1.57401	1.22252	2.17866	2.20277	0.691964	0.70327
	0.743133		1.36241	1.91663		0.218914			0.467709		0.972892	1.24665		1.87007			1.26019	0.815009	1.38663	0.777307	1.15774	1.63292			0.981803	1.00677	1.30846	0.134112	1.30505	1.86697
	1.50691		0.103213	1.23128		0.145943			1.25249		0.218131	1.11998		1.04346			0.245737	0.462536	0.479987	1.56597	0.0257627	1.69791			0.0359087	0.319841	0.772169	1.08362	1.59164	1.37904
	0.730182		1.21791	2.13556		0.145943			0.98428		0.807436	1.87989		0.661871			0.500892	1.26589	0.679981	0.231971	0.50934	0			1.21155	1.94938	0.831458	0.700544	1.43836	2.96711
	1.35314		1.18695	1.09469		0			1.31312		0.75226	1.34635		0.0517928			1.10664	1.32084	1.69329	0	0.122868	1.33694			0.504312	1.72636	1.96235	1.05743	0.542493	0.490316
	1.62177		0.940554	0		0.257117			0.909997		1.07931	0.0258726		0.189391			1.57329	1.01028	1.14663	1.39645	1.28613	0			1.08874	1.22916	1.48435	1.01892	1.11494	0.0149751
	0.921913		2.17535	0		0.222631			1.12148		2.21683	1.61368		0.214254			0.279992	0.413848	1.27996	1.69218	0	0			0.0680082	1.0947	1.81525	1.08158	0.0227859	0.0206541
	1.17663		1.04066	1.57224		5.0463			1.53916		0.753451	1.8123		4.39781			1.70662	0.779008	0	1.49029	1.13159	0.0799978			1.29719	1.3115	0.0163031	1.07351	0.799638	0.0298453
	1.35209		1.22823	2.6544		2.67116			1.01342		1.00031	2.2847		0.509075			0.626649	0.705976	0.305994	1.4103	1.14688	0			0.532288	0.478032	0.158016	2.39367	0.590196	0.0227509
	1.3108		1.03624	2.05888		1.99588			1.34888		1.32544	1.21294		1.76826			1.2193	1.15634	1.51996	0.0491474	0.438816	0			0.516824	1.34241	2.13509	0.0157789	0.271404	0.0914755
	1.70131		1.23067	0.0620898		0.904342			0.938943		1.31188	0.270066		0.497713			2.17327	1.46064	0.666648	1.25847	1.47897	1.22663			1.16484	1.30224	0.757858	1.78782	1.04041	0.72941
	0		1.46562	0.211771		4.37098			0.0250864		0.78254	1.33687		2.77025			1.94661	1.20381	1.00428	0.668253	0.090498	0			1.66316	1.13103	1.6121	1.22303	0.0461484	0.0380755
	1.14766		0.803679	1.27376		0.190873			1.43629		0.534034	0.927007		2.2842			1.62662	1.89883	0.693314	1.30782	1.44582	0			1.24793	1.81157	0.514552	1.3985	1.09512	0.0118822
	1.53787		1.46562	1.66208		0.180247			1.12298		1.26266	2.18998		0.399734			1.38663	0.0678235	1.2533	1.55964	1.2926	0.0331388			0.974743	0.380563	1.4043	1.02259	1.09549	1.15649
	2.00339		1.82115	1.03123		0			1.51255		1.33208	0.354021		0.409326			0.947842	0.523396	1.26663	1.44237	0.923288	1.59996			0.724361	0.831458	0.966338	1.33694	0.793697	1.63656
	1.23367		0.0206426	1.52872		4.52993			0.932844		0.635499	1.2731		5.88881			1.97328	1.6067	1.79007	1.67868	0.661599	1.70662			1.88099	2.11526	1.87007	2.01307	0.727471	1.27276
	1.02181		1.69269	2.04629		0.176249			0.667542		0.662063	1.40539		1.7943			1.10035	0.718148	1.42663	1.71016	1.38367	0.546651			1.27856	0.997512	1.3656	1.64473	1.18469	0.280141
	1.2592		0	0.545819		2.45102			0.930462		0.0567721	1.1181		1.48229			1.92444	0.79118	0.906641	0	0	1.50504			1.87311	1.08981	1.34896	0.0278184	0.0138742	1.66379
	0.567671		2.09705	1.51637		0			1.75846		1.45723	0.940277		0.0525306			0	1.4424	1.46663	1.0283	0	0.58665			0.832803	1.48737	1.42136	0.81636	0.0315927	0.509694
	1.19727		1.73398	0.627469		2.01351			1.32534		1.35193	0.466613		2.41213			1.11997	1.20008	1.46877	1.40534	1.12184	0.746646			1.01016	1.31478	1.74419	1.26556	0.567183	0.503614
	1.13581		1.22459	2.33992		5.53714			1.11221		2.7754	2.19198		1.74686			0.887383	0	1.30663	0	0.0801315	0.0266659			0.542388	0.081795	1.24478	0.0134199	1.49466	0.0182427
	2.15972		1.71333	1.43352		1.37308			2.12794		1.56325	2.73731		1.1584			0.0266659	0.890759	1.36262	0.0418138	1.21007	1.22868			0.200425	1.06875	1.13926	0.686617	0.910352	0.652613
	0		0.0206426	1.16695		1.97123			0.0296606		0.0515785	0.570055		3.06234			1.2032	1.08331	0	0.0917982	0.175526	0			0.461257	1.32221	1.35062	1.27066	0.867995	0.0385822
	0.80506		2.0122	1.18299		0.257117			1.23486		1.41828	1.15021		0.178397			0.599983	1.31458	1.62662	0.205836	1.13696	1.67995			0.307837	1.85663	1.72322	0.575711	1.02248	1.13274
	1.2917		1.49659	1.78842		1.40245			0.83581		0.993166	2.00513		0.649255			0.900727	0	1.21431	1.48585	0.966969	1.63995			0.553222	0.0440515	1.10159	1.17457	0.424841	1.4949
	1.3108		1.4037	0.0546505		2.11499			0.925625		1.22645	0.581515		1.83046			1.59996	1.35109	0.973306	1.36133	1.3217	1.63824			0.865322	1.41678	0.932893	1.51617	1.22181	2.06226
	1.46562		0	0		1.93874			1.46707		0.156475	0.135581		1.52184			0.959973	0.24344	1.27996	0	1.7154	0			1.06505	1.22507	1.04866	0.169321	2.17084	0.0506217
	0		1.03213	2.20497		0.193835			0.0373795		1.18974	1.78848		0.302199			1.60801	1.55128	0.60438	1.04584	1.12485	1.90827			1.57915	1.74749	0.1104	0.643002	1.28393	1.41505
	0.751769		0.300994	2.45627		0.444206			0.555023		0.519525	1.53454		0.769662			1.62662	1.48498	1.18807	1.14092	0.0868092	0			1.69956	1.5947	1.19296	0.359839	0.070472	0.026403
	1.96939		1.1147	1.83733		0.249771			2.5177		1.14507	1.59353		0.859303			1.27257	1.14601	1.68975	0.0453775	0.755082	1.15005			0.991955	1.84518	1.75977	0.752074	0.73951	1.08357
	0		0.990844	1.68491		4.38723			1.51989		1.02187	2.08334		6.4167			1.35397	0.864211	1.51641	0.847723	1.72955	0.295794			1.23947	1.27122	1.64371	0.88526	2.17385	1.48673
	1.08364		0	1.48623		1.15635			1.75643		0.034211	1.48265		0.17611			0.986639	1.32675	0.939582	0.885244	0.457239	1.30724			0.519288	2.22547	0.577598	1.04577	0.0476686	1.55928
	1.77206		1.04394	1.19219		0			1.66435		1.37706	0.275069		4.35001			0.479987	0.860431	0	1.63301	1.98872	1.63707			0.813163	1.02561	0.014049	1.82556	2.24567	1.45277
	0.0732047		0	2.9491		0.185211			0.19302		0.0203693	2.49618		1.04803			0.999972	0	1.67995	0.72604	0	1.732			0.6545	0.0453446	1.57147	2.06651	0.112287	1.6946
	0		1.4487	2.06063		0.750384			0.0222752		1.64906	1.71796		0.620555			0.906641	1.20053	1.31356	1.90787	0.328854	0.0327313			0.76614	1.44769	1.51753	1.34236	0.67975	0.0827561
	1.66173		1.20579	1.64958		0.562788			1.77194		1.49692	2.48046		0.53925			1.45329	0.371179	0	1.33107	0.805356	0.578143			1.00691	0.496309	0.0395083	0.853317	0.356134	0.201735
	1.7039		1.54265	2.0018		0.63043			1.51333		2.05187	1.65511		3.0377			0.413322	1.15634	1.39996	1.35703	0.977932	1.3719			0.176224	1.36083	1.78499	1.68327	0.589043	1.0872
	1.37317		1.87909	1.56228		0.192979			1.23436		0.829496	2.21702		1.24893			1.17506	0.810114	1.45329	1.42774	0	1.46553			1.40324	0.202644	1.43392	1.82976	0.0449427	0.929678
	1.5998		0	1.47014		3.93782			1.32965		0.022847	0.629305		2.29231			1.67413	0.848955	0	1.90688	1.7425	1.41588			1.07019	0.607827	0.0089466	1.73898	1.48079	0.912187
	0.256216		2.14525	2.31023		0			0.849485		2.03498	2.00203		0.919507			0.769778	1.29023	0	1.53847	1.96822	1.41651			0.232	1.34611	0.0154643	1.55259	2.27076	1.3584
	1.83912		1.99801	0		0.200045			1.1772		1.48282	1.17801		2.15944			1.25744	1.70408	1.5305	0	1.28692	0			0.759797	1.654	1.44627	0.055759	1.57537	0.0201998
	1.65718		0.138254	1.95052		0			1.21506		1.05928	1.76684		0.0855098			1.26663	1.12362	1.69409	0.828224	0.56186	0.767927			1.12998	0.833275	2.08351	1.43581	0.51906	0.787511
	1.65614		1.32966	1.14581		4.67207			0.764267		1.05001	1.5646		2.09045			0.173618	1.4373	1.3733	0.0626388	0.823345	0.133107			0.101575	2.06749	1.3487	0.0676937	1.37947	0.592276
	0		2.27068	1.5512		4.3606			0.14492		1.81144	1.82719		2.5394			0.380307	0.815524	1.67617	1.44977	0.692466	1.86671			0.712583	1.45291	1.64799	1.78721	0.0326237	1.35447
	0		0.123855	0.536007		0.74445			0.0312806		1.16396	1.39433		0.830087			0.799978	1.48585	1.58662	1.47809	1.16875	1.07035			0.463633	1.61215	1.15527	1.23907	1.40105	0.832733
	0.382554		1.66956	2.25174		0.31905			1.76706		1.52348	1.47207		0.739855			0.839977	1.09757	1.68799	0.291299		0.397232			0.618906	1.4177	1.34171	0.0640416		0.515705
	0.992571		1.22792	1.09702		1.04071			0.876548		1.33818	1.85673		2.98192			0	0.802682	1.30663	0.890681		1.10225			0.0210909	0.777656	0.963909	1.64261		1.27353
	0		1.13913	0.120194		0			0.0282074		0.37258	0.145611		2.90814			1.91995	1.10765	1.57329	1.37697		0			1.48066	1.03534	1.42272	1.8325		0.0260535
	1.19924		1.23613	1.25147		0.219097			1.75298		1.18747	0.683481		0.33658			0.116307	1.27806	1.27561	0.862733		1.40937			1.30608	1.86352	1.08734	0.67276		1.37254
	0		0.870777	1.59407		3.62418			0.570437		0.459156	1.03893		5.95175			1.02072	1.05896	1.22663	1.62687		1.34925			0.987412	0.547875	1.3252	1.78764		1.09599
	1.47014		1.26952	0.586442		1.867			0.79164		1.17759	1.97175		1.14284			0.68177	0.851236	1.0751	1.26102		0.408862			0.161353	0.183178	1.30322	1.52503		0.431674
	0.653397		1.07566	1.85746		0.693807			1.17008		1.38023	1.88008		0.361369			1.39996	1.19852	0	0.964307		0.0998306			1.25569	1.59271	0.02504	1.07167		0.617438
	0.0442506		1.57923	1.31972		1.61036			1.19846		1.19581	1.13506		1.63479			0.716732	1.31791	0.990055	0.926327		1.96277			1.71314	0.521909	1.2332	0.693292		1.67078
	0.0385038		0.227068	2.06366		3.45078			0.796882		0.932749	1.67174		2.84396			1.62662	0.465726	0.557713	0.30043		1.22719			1.39253	1.08443	1.25308	0.426204		1.3017
	0.513137		1.96104	1.55863		4.75599			0.810152		1.36363	1.03105		2.8261			0.980154	1.20957	1.17364	0.400574		1.02249			1.42557	1.23075	0.983742	0.544363		1.57364
	1.47603		1.52755			3.02316			1.73956		1.64689			3.96399			1.01331	1.5265	1.30752			1.10242			0.826617	1.95111	1.38807			1.21766
	1.32904		0.14118			0.340154			1.07774		0.66111			0.851114			2.05523	1.96838	1.68348			1.30829			1.89483	2.79781	1.21027			0.700456
	0		1.68384			5.35223			0.892439		1.06628			3.45728			1.41828	0.0755547	1.75972			0			1.77145	0.237504	1.53148			1.85146
	0.800311		1.30766			1.31656			0.24174		1.54666			1.722			0	1.49023	0.710451			1.83559			0.0209686	1.19016	0.406319			1.09977
	1.62487		1.48929			0			0.761432		1.67993			0.113693			1.54662	1.35737	0			1.10703			1.90977	1.62627	1.11551			0.993056
	1.29373		0			2.13219			1.00765		0.0195593			1.03792			1.92155	0.778255	1.18611			1.49001			1.42394	1.08852	1.88868			1.11443
	1.82449		0.993437			0.190043			1.14854		1.02118			1.63398			1.2133	0.737295	0.63259			1.50315			1.20762	0.94509	1.30645			1.12219
	1.25529		0.695119			1.96008			0.898323		1.99272			3.45647			1.61575	1.58143	1.22241			1.18318			1.10349	0.89674	0.922357			0.29751
	1.58852		1.72662			2.76645			1.23762		1.3485			1.31983			1.06995	1.35551	1.60002			1.18576			0.841243	1.4222	1.50312			1.58953
	0.158651		1.35623			0.145215			0.495225		1.43607			0.232256			0.944633	1.37605	1.65618			1.62881			0.873884	1.71188	1.65987			1.96794
	0.116647		1.48239			4.50168			0.133008		0.337607			5.54906			0.679981	0.507202	0.501391			0.932172			1.1449	0.512578	1.38901			0.972209
	1.15157		1.32126			1.49253			1.20231		1.35033			2.93072			0.67113	1.76376	1.35852			1.39763			0.87523	1.61909	1.41844			1.11198
	0		0.0913414			0.466653			0.016224		1.50831			0.232551			1.65545	0.968824	1.72831			1.66134			1.12558	0.767958	2.07619			1.52796
	0		1.84298			0.312213			0.620181		2.44716			0.277409			1.57309	0.997719	1.58893			0.240194			1.31036	1.1222	1.64647			0.193016
	1.93619		0.635312			2.49771			1.33632		0.784589			2.75579			1.84972	0.618867	1.63297			1.47576			2.00126	0.605469	1.33357			1.83157
	1.15917		0			0.502412			1.53254		0.412604			2.09156			1.92224	1.23458	1.37927			1.24788			1.55473	1.00712	1.02248			0.945632
	0.072312		2.1192			1.50724			0.596595		1.71824			1.66372			0.0923288	1.21728	0			1.35363			1.33126	1.24263	1.09573			0.642006
	0.464458		1.18154			4.85665			0.479835		1.03519			4.67825			1.16042	1.28068	0.881939			0.880395			1.06134	0.762366	0.640626			1.17026
	0.292098		1.2253			3.60907			0.278619		1.13761			5.62247			1.41981	1.35647	0.135747			1.14491			1.39452	0.870547	1.23858			0.742551
	1.25021		0			0.337528			0.567768		0.0325433			0.733141			0.77834	1.18045	1.45208			1.51779			0.629111	0.883093	2.32365			1.79563
	0		0			0.171411			0.0126504		0.0326148			0.545743			0.163465	0.763458	1.46778			0			0.0148877	1.24379	1.45445			0.800302
	0.369316		1.44331			1.37129			0.740133		2.21249			1.63929			0.0786842	1.06884	1.24788			0.163824			0.810192	0.849316	1.7781			0.356309
	0		0.308832			0			0.125909		0.126957			0.112734			1.09288	1.26048	1.47541			1.57531			0.83317	1.68296	1.8144			0.850522
	0		1.22096			2.49771			0.0450984		2.27651			0.952634			0.962426	0.800748	1.03468			1.27218			1.62423	0.429944	1.89804			1.2519
	1.58798		1.65672			3.12213			1.01368		2.03624			4.16925			1.25873	0.0282598	1.08458			1.21648			0.99054	0.376614	0.990994			1.22703
	0		1.35383			3.04952			0.14623		1.00782			6.84949			1.14092	1.30197	1.32418			0.707287			1.20867	1.47498	1.58736			0.45072
	0.413211		1.49027			1.06609			0.40255		1.49096			2.62196			0.745004	1.38278	1.55833			1.75403			0.674036	0.7382	2.19999			1.90769
	1.78018		0.912243			0.193406			1.40687		0.614106			0.26708			1.51991	0	1.396			2.3877			1.26607	0.559792	1.47462			2.48602
	0.338833		1.06374			6.10363			3.07486		1.05273			3.78966			1.18829	0	1.45622			0.734949			1.13877	0.0345283	1.31276			1.21835
	1.66143		1.16171			0.809442			1.17554		1.68696			0.54862			1.2144	1.27641	1.07345			0.60275			1.76059	1.38388	1.17485			0.32912
	1.2031		1.72074			6.59771			1.7789		1.32801			7.31474			1.25593	1.12001	1.11499			1.78338			0.899081	1.18728	0.798485			1.37914
	0		0.88478			4.43755			0.0232997		0.473998			2.17655			1.02152	1.80228	1.01955			1.4995			0.994034	2.68091	0.658467			2.46788
	0.0704504		1.79191			3.15432			0.0696846		1.53856			2.5062			1.17518	1.20087	1.1215			1.30096			0.990854	1.15741	0.786043			1.18219
	0		1.18198			0.475107			0.0615845		0.915739			2.01512			1.33107	0.895389	0.729197			0.262328			1.07471	1.21676	0.959803			0.932684
	0.0338833		1.57348						0.726006		1.89973						1.06763	0.70352	0.0709906			0			1.30542	1.18822	1.38707			0.024411
	1.15699		0.776493						1.68954		0.551116						1.41673	1.77289	1.41981			2.04338			1.60274	1.91938	1.60786			1.75495
	0.829177		0						0.352997		0.036498						1.29029	1.30751	1.4346			1.02196			1.30287	1.12825	2.24689			1.38274
	0.0472476		1.17288						0.478262		1.4127						0.36302	1.09254	0.458481			0.93046			0.470902	0.582927	1.2748			0.558551
	2.13147		2.03642						2.19408		1.77363						0.0242013	0	1.60819			1.19604			1.04324	1.88225	1.17381			1.70178
	1.79952		0.847083						1.32744		0.321288						1.23368	1.2195	0.607503			0.331315			0.91334	1.39153	0.0549377			0.346908
	1.16014		1.89018						1.16455		1.2451						1.4209	0.964659	1.49518			0.106203			0.357742	0.976298	1.27035			0.242345
	1.10865		0.825169						0.652915		1.62897						0.144333	1.189	1.80689			1.25319			0.201281	0.615761	1.26484			1.94161
	0.851427		1.05415						0.553808		1.1252						0.87176	1.27913	1.59006			1.16804			1.27992	1.7011	1.26874			1.39529
	1.45639		0.57299						2.01916		0.709925						0.780285	1.44968	1.73814			2.08342			0.521786	1.4154	1.59849			1.48646
	0.641036		0.0888326						0.440502		0.630878						1.08228	1.46186	0.600137			1.18493			0.595211	1.17208	1.9192			1.15691
	0.92603		1.00661						0.51102		1.84456						0.0397336	0.592396	1.69637			0.877631			0.0358039	0.652578	2.85526			0.445688
	1.34715		0						1.65902		0.0267303						1.9485	1.05468	1.18318			1.00332			1.07478	0.870896	1.63768			0.555703
	1.07136		1.33844						1.52784		1.2017						0	0.964211	1.1462			2.10002			0.689867	1.31052	0.861146			1.40525
	2.65087		0.0298719						2.50031		1.473						0	0.915465	1.96875			1.07817			0.777673	1.18151	2.13869			2.0526
	0.48653		1.59683						1.98195		1.984						1.47726	1.11164	1.87916			1.51855			1.25979	1.4916	1.42401			1.75637
	0		1.75451						2.34888		1.90507						0.730963	0.884573	1.23797			1.52866			0.504575	1.42749	1.61909			1.34791
	1.1943		1.62125						0.506232		1.76222						0.974617	0.936999	0			0.971324			0.543419	0.982292	0.29225			1.17328
	1.05885		1.26651						1.41358		1.18407						0.910372	1.59932	1.11931			1.61788			0.517645	1.54993	1.00544			1.2463
	0.782584		1.52						2.01037		1.40372						1.07863	0.37073	1.13016			1.025			0.444814	0.935095	1.03321			0.554497
	1.22041		0.494132						1.61647		0.655631						1.44517	0.679785	0.90755			0			0.700561	1.12601	1.56457			0.0102222
	1.14837		0.0976063						1.75102		0.44529						1.3989	1.31958	1.91063			0.9956			0.719835	0.996638	1.4767			2.32987
	0.401482		0.641036						0.192067		1.61225						1.87618	1.47223	1.25231			1.01351			1.47832	1.83772	1.67356			0.919141
	0		1.06839						0.0526267		0.61463						1.19924	1.05378	0			0.617219			1.45615	0.880454	1.34267			0.25234
	1.95327		0.356131						1.74912		1.11193						0.0772882	1.04349	1.38493			0.948298			0.91161	0.94827	1.30778			1.08476
	1.67423		2.25598						2.02731		1.83603						0.067113	0.923084	0.771105			0.312319			0.916014	1.14499	1.01268			0.321501
	1.0165		0.94444						0.48155		0.361645						1.23734	1.54153	1.41891			0.974871			1.08121	0.574243	0.884858			0.705174
	0.809286		1.02099						0.384587		0.404242						1.50469	0.820473	1.08264			1.27664			1.57666	0.932981	0.729148			1.64971
	1.16734		1.34711						1.40427		1.51534						1.12485	1.31308	1.49746			0.972588			1.03059	1.5662	1.53509			0.594285
	1.77647		1.4231						0.676643		1.22168						0.154776	1.10307	0			1.08366			0.502548	1.41168	1.26705			1.18127
	0		1.13938						0.0215367		1.14969						0.507076	1.00637	1.23195			0.608632			1.25151	0.699338	1.69783			0.471025
	1.52732		0.193356						1.38228		1.18011						0.887383	1.03437	0.883456			1.59117			1.26682	0.924244	0.740436			1.02114
	0.0460848		0						0.0367363		0.0305183						1.59093	1.96666	1.19053			1.69002			0.920487	1.73943	0.840579			1.21359
	1.78333		1.10469						1.82521		1.08634						1.18916	0.666731	0			1.83957			1.2564	0.92524	0.0176661			1.54942
	0.885587		1.54087						0.581944		2.1875						1.30658	1.83294	2.06207			0.659431			1.44951	1.82345	1.74251			0.669615
	0.289248		1.73347						0.281144		2.61726						0.860492	1.23947	0.360045			1.69072			0.363456	0.909181	0.427532			1.35113
	0.583741		1.66341						1.59336		1.1276						1.37141	1.14993	1.44018			0.701249			1.39932	1.32036	1.70913			0.646148
	0.886179		0.970736						0.626542		0.807412						1.01646	0.975684	1.36354			1.70808			0.311139	0.586579	1.36385			0.945527
	1.08044		1.09164						0.452819		1.7232						0	0.897775	1.8151			1.28692			0.532061	0.581861	1.02821			1.07344
	0.0257248		1.75475						0.89637		1.96024						1.79208	1.37938	0.771418			1.28948			1.36331	1.95483	1.047			1.91351
	1.3455		1.71128						0.789663		2.0549						0.108659	0.831676	1.39394			0.95646			0.606377	1.19507	1.36895			0.67124
	2.63537		1.53769						2.64849		2.40251						0	0.194427	0.821463			1.38009			0.848932	0.216973	0.564021			1.83131
	1.02148		2.10431						1.17959		1.76417						1.51095	1.05346	0.600137			1.47236			1.88427	0.844511	1.57736			0.824171
	1.42485		0						0.866924		0.0430019						1.07925	1.04157	0.276987			0.65611			1.12123	0.488306	0.674158			0.890222
	1.89747		1.43937						1.13413		1.53223						1.58198	0.805638	1.13388			1.58311			1.53267	1.15093	1.16316			1.46534
	0.0817873		1.59582						2.2041		0.762075						0.939582	1.1174	1.91225			1.52123			1.16533	1.51231	2.04295			1.76161
	0.333278		1.13022						0.0402384		1.13647						1.47511	0.656471	1.72547			1.38401			1.26734	0.885994	1.94482			1.38515
	1.39702		0.944013						1.61818		1.09966						0.751665	1.24103	1.18143			1.21143			0.393406	1.32943	1.18901			0.887374
	1.67782		1.81375						1.4533		1.69883						1.31886	1.18932	0			1.05993			1.06012	1.23893	0.0129656			0.578227
	0.578496		1.33559						0.53594		1.28084						1.22146	1.29273	1.12309			1.40488			1.54221	1.41166	1.11768			1.18735
	2.16747		0.153351						2.16356		0.487006						1.67413	1.42201	0.908637			0.789358			1.76045	1.68617	0.866667			0.440813
	1.56671		1.04877						0.976823		0.577226						1.15376	0.724574	0			1.57872			0.5625	1.24529	0.856393			1.78754
	0		1.12944						0.365076		0.570865						1.07177	0.833871	0.67113			0.179471			0.13827	0.820117	0.0163905			0.865252
	0.958316		1.45085						1.60015		1.25401						1.41771	1.05315	0.690187			0			1.25873	1.39148	1.35277			0.0797506
	1.56847		0.6283						0.923624		0.955882						1.67092	0.237751	0.591588			0.0472571			0.633601	1.23212	0.203658			0.536027
	1.75975		1.30949						1.04729		0.722242						1.79932	0.928972	0.299492			0.036302			0.643282	0.865881	1.60356			0.265096
	2.22831		1.63844						1.85178		1.15741						1.57545	0.627185	1.05481			0.0354166			1.37933	1.42228	0.59965			0.660494
	0		1.87868						0.0405004		1.29852						0.226566	1.55429	1.93611			1.05227			1.13339	1.68605	1.60742			0.92192
	0.186758		0						0.100179		0.0265873						1.38772	0.845336	0.047823			1.08906			0.816745	0.919456	0.617648			0.58118
	1.92547		1.49893						1.77454		1.11729						1.98245	0.0590366	1.09618			0.32866			1.29233	0.625756	0.532515			1.02695
	0.231023		1.20135						0.760145		0.980682						0	1.56009	0.283962			0			0.227597	0.773777	0.318898			0.02006
	1.46522		0.461446						0.724815		0.394331						0	0	1.33107			1.73927			0.0174214	1.24129	1.59632			1.45243
	1.54954		1.68118						2.0735		1.0193						0	0.207328	0.455367			1.23531			0.00655269	1.1979	1.94241			1.332
	1.44144		1.9093						1.2891		0.739705						0.48838	1.79428	0.700565			1.26518			1.12259	1.31774	1.05823			1.02514
	1.99849		1.10772						1.9095		1.53644						1.35619	0.968339	1.88544			0.591588			1.15906	1.90779	1.82205			1.87868
	0.661467		1.37259						0.178845		1.45928						0	1.36027	1.35459			1.63697			0.144945	0.627258	0.83518			2.24901
	0		1.07514						0.51264		1.18433						1.46272	1.68673	1.28641			1.22868			1.02547	2.11094	2.25236			0.97027
	1.64711		1.92628						1.57797		1.60558						0	1.87279	1.63359			1.51044			0.493129	2.12028	1.4684			1.26587
	1.45727		2.35925						1.82211		1.87329						1.55474	1.03025	1.52894			0.401329			1.70936	0.948917	2.27408			0.516789
	0.86473		0.785848						0.432211		0.302943						0.0292544	0.526728	1.33107			1.00549			0.0710486	0.227999	2.09697			0.662328
	0		0.943211						0.0131507		1.12856						1.18758	0.810114	1.64989			0			2.30679	0.862946	1.8813			0.0252497
	2.07065		0.737191						3.02064		0.665589						1.05844	1.19366	0.703209			0.864774			0.500416	2.26139	1.51091			1.43347
	0.625483		1.97653						1.41154		2.22376						1.15655	0	0			0.785552			0.741904	1.17602	1.34398			0.964259
	0.0559394		0.734934						0.477		0.365409						0	1.41446	0.0327313			0.107441			0.566117	2.16793	1.14515			0.104965
	0		0.0673816						0.0304468		0.0195355						0.709906	0.675095	1.10517			0			1.2369	1.06126	1.50397			0.0473366
	1.57754		0.984534						1.04303		0.714523						1.62687	0.848524	0.232938			1.08203			0.956029	0.892861	0.101698			0.907609
	0.145511		1.5259						0.847245		0.934369						0	0.467561	0			0.43828			0.241768	0.396114	0.014049			0.939673
	1.30175		1.27676						1.14295		0.463849						0.975089	2.02745	0.283542			0			1.3526	1.84885	1.87991			0.293403
	0.959764		1.188						1.01959		0.960432						1.40751	0.805638	1.26102			1.33783			1.28246	1.24199	1.12479			1.25158
	1.28822		1.00786						1.42323		1.08541						1.34425	1.32564	1.38895			1.21533			1.25785	1.26841	1.73582			1.47441
	1.40901		1.4782						0.618751		1.27703						1.47077	1.3362	1.62044			0.301375			1.21669	0.933208	1.91732			0.996236
	1.24107		0						0.86304		0.0147469						1.39969	1.02074	1.15746			1.26102			1.44446	0.618504	1.24244			1.3115
	0.923341		1.24743						1.02802		0.92036						1.2236	0.703063	0.904714			0.219559			1.08886	0.728956	0.609243			1.47607
	1.63063		1.60628						2.16746		1.00062						0.0814943	1.52843	1.5646			0.813434			0.275894	1.29707	1.424			0.452922
	0		1.67423						0.0176772		1.44715						1.39711	1.22263	1.88398			0			1.36219	1.67546	1.29406			0.486402
	0		1.59252						0.035688		0.315522						0.992304	1.6151	0.903576			0.944289			1.21074	1.20929	0.592485			0.561155
	0		2.20242						0.0354498		1.52575						0.819122	0.900126	1.16385			0.692591			1.28272	2.52329	1.59763			0.617386
	1.92311		0.997499						2.26821		0.512974						1.69409	1.32564	1.52505			1.79641			2.05015	1.44911	1.54032			2.27244
	1.89915		1.65344						1.67617		1.02483						1.01441	1.32564	1.28354			1.25593			1.17491	1.54988	1.00134			1.02715
	1.62483		0.479368						1.31617		0.872546						0	1.20264	1.35852			1.07654			0.0409762	1.61058	0.917499			1.06971
	0.112587		1.82622						0.336392		1.88615						0.835791	1.02225	0			1.43885			0.842571	1.09122	1.58072			1.21756
	0.255036		1.11136						1.45799		0.920956						0	0.888402	0.985474			0.852921			0.157369	0.725531	1.16633			0.426851
	1.70056		0.172706						1.66514		0.378226						0.915442	0.612691	1.37556			0.808345			1.3973	0.772781	1.46375			0.880751
	0.775599		2.08947						0.600383		1.62435						1.37472	0.941757	0			1.81436			1.33152	1.25111	0.480234			0.940791
	0.675255		1.37734						0.848818		0.921385						1.51521	1.46502	0.662089			1.29815			1.27414	1.26226	0.772658			1.05624
	1.65274		0.936249						1.14175		0.983589						1.44436	0.960494	1.32418			1.73779			1.37231	0.551212	1.34073			0.813512
	0.975754		0.970925						1.3161		0.261728						0.127274	0.803248	2.10033			1.90586			0.193488	0.440253	1.83683			0.598182
	1.58413		0.973773						1.25227		1.63877						1.11365	1.1403	1.57974			1.03295			1.05891	1.24964	2.38088			0.566484
	1.46409		0						1.85097		0.612057						1.59093	0.963571	1.1023			1.09249			1.39273	0.813547	1.42637			0.432443
	0.402005		2.22577						1.01513		1.92036						1.07589	0.469379	0.919905			1.18318			0.927424	1.38066	0.676779			0.70666
	1.77381		1.28677						2.9294		0.70111						0.0369743	1.09271	1.33804			1.81301			0.460139	0.899973	1.39204			1.42768
	0.715314		1.26685						0.390853		1.68155						1.0239	1.0778	0			1.29623			1.73328	1.13503	1.42441			1.43937
	0		1.16266						0.769341		0.979348						1.45208	1.8148	0			1.75618			2.01982	1.70775	1.61577			0.856952
	1.02579		1.40762						1.63495		0.928746						0.586759	1.16299	1.21453			0.0356538			2.10243	0.932579	1.4252			0.151586
	1.98769		1.68914						2.04646		1.23167						0	1.27913	0.894482			1.05085			1.45571	1.07487	1.12172			0.682528
	1.24288		1.57075						1.58621		1.80842						1.19797	0.68103	1.80689			0.629637			1.29016	1.29036	1.43411			0.723399
	0.961553		0.871755						0.783588		1.21275						1.15549	1.10575	0			1.51377			0.979933	1.44724	0.0526137			1.08895
	0.93013		2.43364						0.511425		2.46631						1.61428	1.09688				1.74867			1.08147	0.916083				1.3908
	0.619668		0						0.84796		0.0279453						0	0.677485				0.366045			0.0141888	0.578035				0.164743
	0.73963		1.94729						1.62635		1.80751						0	1.02074				0.20948			1.89385	0.797261				0.022017
	1.41856		1.71716						0.355689		1.00753						1.34226	1.24136				1.30925			1.03014	1.42169				0.751235
	0		1.68393						1.41218		1.74381						0.0676817	0.828525				1.03795			0.0650551	0.842571				0.953076
	0.761495		0						0.527292		0.882171						0.507613	1.07572				1.31595			0.0555668	0.905075				1.56808
	0.228061		1.05721						1.48174		0.691676						0.738531	0				0.751862			1.15736	0.888055				0.440655
	1.36836		1.59451						1.13956		1.58421						1.19455	0.472566				0			0.960869	0.544677				0.0712933
	0.57383		1.72149						2.56342		1.79431						0.375431	0.62221				1.05144			0.49126	0.870232				0.787389
	0.608905		0						1.03981		0.0276118						1.47666	0.62221				0.872469			1.00377	0.724273				1.57995
	1.83733		1.44144						1.13535		0.827495						0.755815	0.542588				1.20803			0.579345	1.68671				0.916206
	1.74399		1.64314						1.64184		1.81778						1.46932	0.847793							1.24725	0.970934
	1.65229		0.233843						1.10068		0.261442						1.25603	0							1.33184	0.0302996
	1.17751		0						0.265063		0.186945						1.73927	1.28665							2.26131	2.23172
	1.2597		1.71569						0.783374		1.61873						1.23111	0.815009							0.835686	0.99676
	0.972062		1.34002						0.227493		1.51705						1.16559	0.310992							1.10498	0.739615
	0.0795917		1.40901						0.0599168		0.475999						1.0465	0.802976							0.478713	1.0466
	1.93619		0.404289						1.09766		1.98452						0.719158	0.791404							0.44228	0.955155
	1.25611		0.0380711						0.427113		1.96637						0.918794	1.74519							0.847778	1.79605
	1.36836		0.752962						0.564433		0.98173						0.82976	1.35737							0.669126	1.2815
	0		1.69417						0.384159		2.02852						1.83129	1.34675							1.25948	1.58804
	0.402981		0.0752962						0.493557		0.36984						0.682259	1.23877							1.13978	1.42718
	0		1.56283						0.0455749		0.531556						1.77684	0.0353933							1.47761	0.126091
	1.81849		1.8273						2.54321		1.27081						1.4618	0.920226							1.24447	1.04258
	1.07811		0.147319						0.557357		0.0337345						1.40302	0.959345							1.00815	0.866755
	2.41496		1.3032						2.7714		1.04231						0.875227	0							1.83875	0.552767
	1.14074		0.997009						0.946733		1.10185						1.45871	0.861993							1.33822	1.33053
	2.20391		0.838912						1.32453		0.837239						1.38578	1.30781							1.06569	1.31117
	0.756968		0.306702						0.65301		1.20422						0.680327	1.11892							0.417118	1.26233
	1.38614		1.21727						1.88432		1.00865						0	1.24521							0.745976	1.72998
	1.60621		0.0387554						2.00132		0.0146754						1.17772	0.578653							1.14396	0.630299
	1.37679		0.877471						1.08067		1.21508						1.88569	0.995847							1.22603	0.775978
	1.12944		0.855049						0.801432		0.774773						0	0.132564							0.075487	1.46396
	1.33942		1.06201						1.25392		0.913166						1.33727	0.865601							1.24863	0.969798
	1.5706		0.101795						1.08806		0.256344						1.66989	0							2.03348	0.374499
	0.964404		1.43227						0.55183		1.64148						1.52468								1.078
	1.13504		1.40794						1.14002		0.759121						0.601993								1.26172
	0.0569604		0						0.618942		0.223872						0.04317								1.04282
	1.14109		0.790611						0.987686		0.624969						0								0.0193785
	1.42945		0						0.792951		1.25394						0.256445								1.44659
	0.726998		1.63712						1.46764		2.28615						0.0183175								0.948148
	1.50409		0.0335004						0.45351		0.610484						0.789465								0.95519
	1.21456		0.741197						1.19069		0.680884						0.145208								0.383883
	1.36352		0.418559						1.39553		0.634928						0								0.764847
	1.63769		1.18184						1.05956		2.2189						0.953605								1.01815
	1.39877		0.952744						0.708758		1.06197						1.86748								2.18671
	0		1.37056						1.61354		1.18199						0.0399322								0.733167
	0.0229606		1.92259						0.0353545		2.1621						1.19984								0.848058
	1.43607		1.28025						1.9135		1.5151						0.956124								1.53345
	1.15812		1.20117						0.931415		0.824684						1.45405								1.20711
	0.820445		1.16474						2.02726		1.81401						0								0.288563
	1.07811		1.12825						0.379703		0.705232						1.16205								1.09619
	0		1.63142						0.0353307		1.475						1.04822								1.00401
	1.58736		0.957055						1.39884		0.36093						1.3197								1.19065
	1.35688		0.554454						1.65501		0.467637
	0.253302		1.0934						0.0250864		1.20448
	0.282361		0.553197						0.618632		0.166338
	1.58408		0.806746						1.07278		0.794857
	0		0.0194094						0.020822		0.0435261
	1.55272		0.976866						1.33589		0.945804
	1.96059		0.803598						1.17292		0.90721
	1.20032		1.49761						0.882743		0.919574
	1.34436		0.6099						0.943898		0.511092
	0		1.31768						1.27553		0.952213
	1.68045		0.810113						1.36765		0.436976
	0.92409		0.472006						0.937919		0.099774
	1.92711		1.98626						2.22295		0.90883
	1.74882		2.42574						0.682313		2.56127
	0.0506802		0.601552						1.08432		0.503849
	0.586442		1.08034						1.57771		0.459442
	1.42704		0						1.70543		1.14085
	0.0984163		1.03444						1.62643		1.39688
	1.2566		0.790611						0.372509		0.6365
	0		1.43747						0.0612748		1.40315
	1.11762		1.65709						0.929175		1.08956
	0		1.47054						0.998836		0.791045
	0.769487		2.20636						1.45918		1.82807
	1.61486		1.0136						3.09597		1.18154
	0.151394		0						1.13656		0.0313759
	1.5644		1.66053						1.35838		2.19701
	0.93885		1.47556						0.222109		1.10354
	0.157075		1.42091						0.673189		1.42621
	0.0543998		0.844516						0.0392139		0.943207
	0		0.399106						0.0182252		0.374581
	1.43705		0.380508						0.944446		1.57084
	2.27862		0.980096						2.06586		1.6057
	1.03573		1.09842						0.660133		1.59677
	1.03573		0.390961						0.895226		0.959836
	1.22433		1.35416						1.69587		1.50261
	0		1.45003						0.017582		1.91546
	0.0500387		1.15577						1.03414		0.833975
	0.147931		1.17185						0.511902		1.15143
	0.636345		0.613405						0.433069		0.872737
	1.5796		0						1.09797		0.0515785
	2.13679		0.988263						1.8057		1.2427
	0.747875		0						0.46828		0.0252532
	1.6559		1.30607						1.5424		0.779514
	0		0						0.5641		0.207481
	1.36649		0.694873						1.38893		0.259655
	1.41529		0.707388						0.973225		0.733082
	0.611297		0						0.627685		0.305302
	1.64667		0						1.54014		1.04996
	0.024104		1.3952						0.391401		0.810866
	0		0.441271						0.0216082		0.457345
	0		1.61075						0.0148422		0.650008
	0.143458		0.905377						0.402836		1.94879
	0.552344		1.2872						0.232854		1.38647
	1.00218		1.12458						0.79245		1.60258
	0		1.47516						0.134009		1.27286
	0		1.52319						0.0230138		1.27886
	0.61825		0.722385						0.438786		1.30776
	1.42419		1.66669						0.804577		0.989831
	0.93013		1.25779						1.5986		0.796929
	1.35533		2.01003						1.80751		1.04989
	1.58852		0						1.14514		0.0335439
	0.721165		1.73455						1.02078		1.37011
	0.684182		0.899394						0.334224		1.04434
	1.80555		0.701034						1.00272		0.866828
	1.43623		1.70092						0.938014		2.19903
	0.458325		1.54548						1.2168		1.63841
	1.37276		1.10626						1.91124		1.95519
	1.65514		1.82997						1.53106		1.12622
	1.24448		1.56385						0.74192		0.297511
	0		0.48159						0.733868		0.810366
	0		2.0022						2.14181		1.58874
	0.428644		0.696023						2.0979		1.44
	1.29497		1.61434						0.788448		0.830116
	0.189747		1.40437						2.12904		0.545374
	1.53021		0						1.35572		0.0341871
	1.10196		1.40293						0.332223		1.25285
	1.31215		1.00551						1.23164		1.02792
	1.0839		2.13039						0.706613		0.925459
	0		1.17709						0.88584		1.35248
	1.73034		0						1.50383		0.0398334
	1.27714		1.3952						1.48272		1.22785
	1.17936		0.794393						0.730223		0.144182
	1.53548		1.64204						1.19105		0.712164
	0		1.63036						0.0313759		2.49342
	1.00984		0						0.917073		1.41058
	1.39824		0						1.65821		0.0411198
	1.85827		1.50551						1.26085		1.95017
	0		1.80061						0.371937		1.60803
	1.21917		1.99873						0.416559		1.77523
	0		1.55396						0.0236332		1.59562
	1.39626		1.00124						1.54852		1.28644
	0		0.13032						0.0231091		0.922457
			0								0.990617
	0.875656		0.556246						0.907997		0.444218
	2.40805		1.57974						1.64461		0.712355
	0		2.27803						0.0945108		1.80927
	1.45943		0.13104						0.949904		0.759526
	0.145943		0.786243						0.191087		1.73447
	0.656742		1.26018						0.665929		1.19836
	4.15937		1.24656						3.09731		0.953761
	0.145943		0.85512						0.389627		1.1485
	0.437828		1.16354						0.784787		0.772796
	0.364857		1.25304						0.324849		1.06285
	1.31348		2.0108						0.594437		1.2542
	0.583771		1.00077						0.286631		1.13651
	2.69994		1.3944						3.07319		1.14526
	0.677672		1.19269						0.553858		0.741515
	0.0897533		0.622606						0.274531		0.769603
	2.11617		1.09807						1.84927		2.16851
	1.97023		0.878456						2.50472		0.859086
	0		1.75475						0.0958388		1.69845
	0.948628		0.820445						0.608898		1.2331
	0.437828								0.482514
	1.24051								1.5996
	0								0.475431
	0								0.471816
	1.31348								1.80795
	1.38646								1.71492
	0.437828								0.849712
	0.802685								0.909916
	0.948628								0.580493
	1.09457								0.624612
	0								0.11207
	1.62435								1.72547
	0								0.138483
	0.218914								1.1629
	0								0.166888
	0								0.0669175
	3.13777								2.13893
	1.89726								1.22466
	0								0.0576951
	3.13777								3.29275
	0.364857								0.373248
	0.364857								0.993212
	0.948628								1.1387
	1.45943								0.98185
	1.82428								0.856721
	3.40454								2.58691
	2.554								2.6919
	2.77291								1.41456
	0								0.234912
	2.554								2.11576
	0.0729713								0.242216
	1.31348								1.24222
	0.875656								1.30795
	0.291885								0.363066
	0.291885								0.755127
	0.441514								1.07459
	0								0.177143
	0.364857								0.424081
	0.5108								1.07319
	0.364857								0.515789
	0.656742								1.20525
	3.21074								2.78589
	0.291399								0.69367
	0.364857								0.631695
	1.5324								0.591117
	0.0729713								0.598569
	0.145943								0.486498
	1.53753								0.970193
	1.67834								1.03586
	0.5108								0.305519
	0.583771								0.9879
	0.291885								1.06234
	1.0216								1.07695
	0.218914								0.318135
	0.218914								0.523757
	0.145943								0.413457
	1.82428								0.98126
	0								0.202007
	0.656742								0.611701
	0.218914								0.316143
	0.145943								0.174635
	0.218914								0.801829
	0.218914								0.180906
	0.218914								0.258448
	0								0.0585805
	0								0.0661797
	0.364857								0.368821
	0.875656								0.609783
	0.145943								0.519109
	0.437828								0.573779
	1.89726								0.593256
	0.145943								0.457725
	1.70742								0.0646303
	0								0.11694
	0.364857								0.281245
	0.437828								0.666888
	0.221503								0.240077
	0.656742								1.26007
	0								0.510403
	3.72154								1.49668
	1.31348								0.43264
	0.437828								0.810462
	0.0729713								0.476686
	2.48103								1.40992
	0.364857								0.58396
	1.90873								4.38837
	3.28371								1.23617
	0.802685								0.432713
	0.145943								0.133835
	3.5756								3.43456
	7.51605								4.58064
	0.145943								0.351335
	1.24051								0.904161
	2.69994								4.6041
	3.0648								1.96097
	2.48103								2.66172
	2.91885								1.58256
	0.875656								1.12889
	0.291885								0.278737
	0.583771								1.15383
	0.291885								0.683119
	1.89726								1.68076
	0.218914								0.415228
	0.0729713								0.190055
	0.145943								0.934705
	0.145943								0.267227
	0.948628								0.647632
	0								0.154124
	0								0.0692784
	1.45943								1.95204
	0.364857								0.467685
	0								0.110078
	3.28371								2.538
	0.875656								1.77047
	0.556105								0.929467
	1.60537								1.28678
	0.145943								0.26981
	1.16754								1.04257
	1.24051								0.685333
	1.16754								1.00339
	0.218914								0.882027
	5.03502								4.73498
	0.291885								0.69153
	1.0216								0.66733
	0								0.12203
	0.145943								0.477128
	0.218914								0.357828
	0.291885								0.996311
	0.437828								0.747602
	0.145943								0.463332
	0.218914								1.32027
	4.0864								4.68813
	0.291885								0.641213
	0.583771								0.330825
	1.75131								2.44422
	0.145943								0.328021
	1.45943								0.986351
	0								0.213516
	1.38646								1.52169
	1.5324								1.09156
	0								0.049727
	0.408503								1.39435
	0.218914								0.397078
	0.609905								0.486425
	0.875656								0.434337
	0								0.501623
	0.145943								0.912498
	0.364857								1.05054
	0.583771								0.540431
	2.40775								0.863361
	1.45943								1.75653
	3.0648								2.39649
	1.97023								1.36867
	1.75131								1.65316
	0								0.0892725
	0.0729713								0.173307
	0.0729713								0.318356
	3.42965								1.87376
	1.57355								0.625572
	0.802685								0.571049
	0.0729713								1.02413
	2.18549								0.538808
	0.729714								1.07784
	2.59377								3.34189
	1.16754								0.453888
	0.437828								0.816733
	0								0.313929
	0.145943								0.245684
	0.291885								0.51719
	0.364857								0.300428
	1.5453								1.12771
	0								0.147484
	0.291885								0.495868
	0								0.295116
	0.583771								0.302494
	1.79406								0.116276
	0.145943								0.284713
	0.364857								0.648369
	0.875656								2.76693
	0.291885								1.05415
	0.444884								0.97853
	0.0729713								0.305002
	2.48103								2.32182
	0.291885								0.608676
	0.802685								0.588239
	2.33508								3.52899
	1.52984								1.02877
	0.218914								0.314372
	0.583771								0.53143
	1.60537								0.16224
	3.5756								2.04678
	0.802685								1.12572
	0.729714								0.670503
	1.0216								0.710122
	1.75131								2.15228
	0.802685								0.938985
	0.0729713								0.341965
	0.656742								0.458905
	0.291885								0.522207
	2.41491								1.34211
	0								0.035045
	0.331135								0.351409
	0.366079								1.65014
	0.292863								0.742216
	3.26041								2.02634
	0.711887								1.91198
	3.05499								4.30021
	0.215319								0.966578
	0.11625								1.33193
	2.32499								1.53615
	2.19647								1.35827
	0								0.18371
	2.13566								1.85111
	0								0.100413
	0								0.198318
	0.536317								0.765604
	4.37098								2.83673
	1.09962								1.47956
	2.60954								2.84219
	0								0.48672
	0								0.0903792
	1.03523								0.465545
	0								0.160174
	6.1236								4.45905
	0.422317								0.144902
	0.407235								0.479047
	0.678724								1.7358
	Figure 7b
	Day 5 RNAi treatment group	N	NIAD-4 intensity individual values
	D5-GMC-Car-15μM-hsf1	18	27.3862	26.5383	32.8413	31.2285	30.5527	32.6382	26.6246	24.6538	38.6373	32.9633	36.6486	35.7848	38.8454	30.6487	34.7342	34.5343	31.5311	37.6667
	D5-GMC-Car-15μM-L4440	17	11.8758	11.7459	10.7346	9.67454	13.6454	10.8454	14.6352	11.3759	10.3426	9.4328	8.32739	7.1368	10.8936	11.6383	10.2638	9.48362	9.94723
	D5-GMC-H2O-hsf1	21	37.7975	39.6845	36.5464	35.6343	37.6534	32.6355	37.6546	35.6271	30.1873	39.6234	36.2386	32.6438	40.8635	37.5499	37.1185	30.3252	32.4371	35.6365	38.4527	38.3429	39.6494
	D5-GMC-H2O-L4440	30	33.2497	31.3512	29.0003	32.1082	28.76	40.2398	37.7564	39.6539	31.6453	30.5464	30.1116	38.9865	40.6455	37.0001	37.7694	36.5483	31.6745	34.9979	35.8889	30.7253	34.7634	32.5254	30.8535	33.5472	37.0129	36.6835	35.5733	35.9088	28.6575	33.6637
	D5-GMC-KYNA-15μM-hsf1	12	29.7254	25.8236	29.6629	26.6347	38.8263	34.6245	36.6246	36.6255	29.6349	29.8246	32.8222	38.6246
	D5-GMC-KYNA-15μM-L4440	30	13.4971	10.6353	10.8824	14.2553	8.64242	8.74536	13.6	14.7353	10.2468	13.2532	11.2348	8.20233	16.8282	14.8823	13.6835	13.2526	14.6343	15.4273	13.2832	14.8454	11.8269	12.8243	11.8327	12.3453	10.2353	18.6353	13.0025	12.7638	10.7352	6.62464
	D5-N2-H2O-L4440	11	2.67156	2.52768	3.0862	2.4897	2.8651	2.58211	2.56721	2.6176	2.9652	2.62676	2.57242

## Sheet: Figure 8
Figure 8. Kynurenic acid prevents Aβ42 toxicity in a C. elegans model of AD through the action of molecular chaperones
Figure 8a - NIAD-4
RNAi condition	N	Individual intensity values
GMC H2O L4440	11	93238680	78425710	84251850	1.01425e+08	41421220	90233120	54222600	92216384	89321220	96882180	97843360
GMC H2O	11	114522300	94632200	116115800	106246800	101182800	92732200	100048400	84826200	101484900	92484200	102610000
GMC Kyn 10 μM L4440	11	17405220	10252700	25302240	7425630	19232300	16834650	19245280	5535680	16904240	12830050	18434520
GMC Kyn 10 μM daf-21	29	82344264	68574249	51256624	70234264	60248824	60224626	70284426	82448210	72345235	99034423	53345524	79777022	88252654	80244266	109044244	88288248	106625642	79894214	84264246	86268224	86243533	96544226	86224284	81241642	82076628	83496321	106320128	77624840	88756452
GMC Kyn 10 μM hsf-1	21	91453750	124142240	96215310	89622840	107633200	69323180	118628840	42462240	96432840	92682280	122421820	100275800	104432260	90042680	82624410	90462820	87244820	92482760	100022140	92554820	90172110
GMC Kyn 10 μM dnj-13	11	50234000	35987000	41266000	24523000	30020000	24942000	24264000	20328000	41002000	18572000	22462000
GMC Kyn 10 μM hsp70	11	109404700	126234400	103228000	139226000	63452200	125322600	64382400	124642600	113228000	82824310	105526300
GMC Kyn 10 μM dnj-12	26	177444200	174243200	186854400	182244600	182344200	186248020	182022400	170228500	162464400	175246800	162246600	158800200	172686000	150224310	155000000	158662000	160243900	173212400	140022000	165244200	159986000	150388600	162008000	223466000	142265000	162335000
GMC Kyn 10 μM hsp110	4	134210000	127456700	88021200	149823400
GMC Kyn 10 μM dnj-19	21	234221400	312850500	201850100	293468200	254484100	210589200	194530600	209543100	215821300	209321600	212643600	182621000	224642400	248999000	184326300	221524500	175743000	200211100	214226600	184630000	211985900
Figure 8c- Total Fitness Score
RNAi condition -->	GMC H2O L4440				GMC Kyn 10 μM L4440				GMC Kyn 10 μM hsf-1				GMC Kyn 10 μM daf-21				GMC Kyn 10 μM hsp70				GMC Kyn 10 μM dnj-12				GMC Kyn 10 μM dnj-19				GMC Kyn 10 μM dnj-13				GMC Kyn 10 μM hsp110
	Total Fitness score	Individual fitness score(expressed as fraction of GMC)	relative to untreated GMC worms		Total Fitness score	Individual fitness score(expressed as fraction of GMC)	relative to untreated GMC worms		Total Fitness score	Individual fitness score(expressed as fraction of GMC)	relative to untreated GMC worms		Total Fitness score	Individual fitness score(expressed as fraction of GMC)	relative to untreated GMC worms		Total Fitness score	Individual fitness score(expressed as fraction of GMC)	relative to untreated GMC worms		Total Fitness score	Individual fitness score(expressed as fraction of GMC)	relative to untreated GMC worms		Total Fitness score	Individual fitness score(expressed as fraction of GMC)	relative to untreated GMC worms		Total Fitness score	Individual fitness score(expressed as fraction of GMC)	relative to untreated GMC worms		Total Fitness score	Individual fitness score(expressed as fraction of GMC)	%norm to GMC
	0.0255039	0.00934219	1		4.77143	1.74779	1.1951		3.77303	1.38208	1.04872		0.678178	0.24842	1.0383		2.94265	1.0779	1.06872		3.143	1.15129	1.05292		1.5613	0.571911	1.03398		1.89672	0.694777	1.03773		3.60084	1.319	1.05872
	0.0771669	0.0282666	N = 593		2.8935	1.0599	N = 288		0.0260428	0.00953961	N = 672		3.90892	1.43185	N = 686		1.42803	0.523093	N = 941		3.35488	1.22891	N = 1025		3.07307	1.12568	N = 770		3.96043	1.45072	N = 266		4.09377	1.49956	N = 535
	2.95705	1.08318			3.81513	1.3975			2.52369	0.924439			0.0176627	0.00646991			3.27954	1.20131			1.30085	0.476507			2.92915	1.07296			4.86091	1.78057			3.24727	1.18949
	0.0186223	0.00682142			0.811951	0.297421			2.88468	1.05667			3.54238	1.29759			2.52223	0.923905			0.0151771	0.00555944			3.78886	1.38788			2.59348	0.950003			3.42851	1.25588
	2.84588	1.04246			4.1551	1.52203			2.54345	0.931678			2.36071	0.864738			3.17392	1.16262			2.37755	0.870906			2.35422	0.862359			3.96869	1.45375			3.13103	1.14691
	1.55938	0.571209			3.27885	1.20106			2.5411	0.930814			3.04612	1.11581			2.51645	0.921785			2.52196	0.923804			3.80614	1.39421			3.31129	1.21294			3.02117	1.10667
	5.17277	1.89481			3.03183	1.11057			2.39377	0.876847			0.0484978	0.017765			3.71944	1.36245			3.31245	1.21336			2.98971	1.09514			0.069004	0.0252764			3.16828	1.16055
	4.20277	1.53949			2.66253	0.975295			4.52551	1.65771			3.0064	1.10126			1.914	0.701105			3.2759	1.19997			3.21934	1.17926			2.91057	1.06616			2.39917	0.878828
	3.29607	1.20737			3.10921	1.13892			2.70904	0.992331			3.21136	1.17634			2.48607	0.910659			3.60402	1.32017			3.83419	1.40448			2.03593	0.745771			2.35749	0.863559
	0.0298282	0.0109262			3.37696	1.23699			3.53034	1.29318			3.2292	1.18287			3.80045	1.39212			3.88336	1.42249			3.12922	1.14625			4.0131	1.47002			2.93166	1.07388
	0.0205287	0.00751974			3.23616	1.18542			2.7519	1.00803			4.26157	1.56103			2.89223	1.05944			4.00361	1.46654			4.74209	1.73705			2.99835	1.09831			3.30374	1.21017
	5.73389	2.10035			3.0782	1.12756			2.36244	0.865372			3.42305	1.25388			3.13833	1.14959			3.18777	1.16769			3.86001	1.41394			2.00153	0.73317			2.14387	0.78531
	2.9488	1.08016			3.73673	1.36878			2.3966	0.877885			3.22233	1.18035			3.21423	1.17739			0.356941	0.130749			3.43788	1.25931			4.38231	1.60526			2.92029	1.06971
	1.13152	0.41448			3.57246	1.30861			3.41029	1.2492			4.4177	1.61822			0.925114	0.338873			3.17398	1.16264			3.80208	1.39272			3.12535	1.14483			1.89694	0.694859
	3.45177	1.2644			2.76558	1.01304			3.20122	1.17262			3.11685	1.14171			3.74721	1.37262			2.83655	1.03904			3.77337	1.3822			2.17791	0.797776			4.89114	1.79165
	3.62926	1.32941			3.09193	1.13259			2.69491	0.987158			3.55543	1.30237			3.76137	1.37781			2.35173	0.861449			2.17379	0.796267			0.0388916	0.0142462			2.65688	0.973228
	0.018785	0.00688103			4.15467	1.52187			3.8111	1.39602			3.16989	1.16114			2.76536	1.01296			3.70009	1.35536			3.65013	1.33706			2.1296	0.780081			3.35664	1.22955
	1.16947	0.428383			2.76548	1.01301			3.28071	1.20174			0.0419139	0.0153533			4.62786	1.69521			3.79806	1.39125			3.05348	1.1185			4.00044	1.46538			1.16838	0.427982
	5.1119	1.87251			3.01963	1.1061			0.114332	0.0418804			3.75965	1.37718			2.36534	0.866433			2.30861	0.845653			3.64658	1.33576			3.61456	1.32403			2.96815	1.08725
	2.15962	0.791078			3.35599	1.22931			0.790641	0.289615			0.00981398	0.00359491			2.68372	0.983057			3.51094	1.28607			1.10051	0.403123			4.21088	1.54247			3.0541	1.11873
	0.0204124	0.00747716			3.00155	1.09948			4.36617	1.59935			4.39757	1.61085			3.12495	1.14468			3.75372	1.37501			3.43542	1.25841			1.81651	0.665397			0.0559214	0.0204842
	0.019064	0.00698323			2.51153	0.919985			3.22808	1.18246			2.28505	0.837022			3.20793	1.17508			3.10563	1.13761			2.11443	0.774524			3.55852	1.3035			2.62039	0.95986
	0.0225048	0.00824361			2.43036	0.89025			3.99014	1.4616			4.50427	1.64993			3.9525	1.44782			3.2293	1.18291			3.95246	1.4478			3.02236	1.10711			2.81122	1.02976
	2.97647	1.09029			4.2567	1.55925			2.71924	0.996071			4.0605	1.48738			2.68147	0.982232			3.07839	1.12763			1.27316	0.466365			3.34647	1.22583			4.05476	1.48528
	0.0213191	0.00780929			4.11061	1.50573			3.56454	1.30571			2.89537	1.06059			3.05967	1.12077			3.17613	1.16343			3.1756	1.16323			3.30465	1.21051			1.83017	0.6704
	3.80097	1.39231			2.94888	1.08019			0.03573	0.013088			3.28895	1.20476			3.80626	1.39425			3.4473	1.26276			2.97592	1.09009			3.05961	1.12075			2.80252	1.02658
	3.57747	1.31044			3.34237	1.22432			3.4564	1.26609			4.15416	1.52169			3.87711	1.4202			3.38479	1.23986			1.15499	0.423079			3.89682	1.42742			3.38266	1.23908
	0.502897	0.184213			3.42134	1.25325			3.83514	1.40483			1.8853	0.690595			0.0161736	0.00592447			2.40522	0.881044			3.46685	1.26992			4.19041	1.53497			3.54249	1.29763
	0.0647246	0.0237089			4.14575	1.51861			4.55555	1.66872			3.17483	1.16295			4.49481	1.64647			2.42006	0.88648			3.08806	1.13117			3.57325	1.3089			3.5581	1.30335
	3.71388	1.36041			2.73654	1.00241			3.87988	1.42122			4.87103	1.78428			2.75777	1.01018			2.84902	1.04361			3.66364	1.34201			2.42135	0.886952			4.00957	1.46872
	0.0175296	0.00642116			2.84278	1.04132			0.0208483	0.00763683			3.96077	1.45085			3.57917	1.31107			3.12475	1.14461			3.86777	1.41678			3.06022	1.12097			4.02043	1.4727
	3.50327	1.28326			3.76306	1.37843			2.15784	0.790426			3.39329	1.24298			3.47654	1.27347			3.18348	1.16612			0.0238693	0.00874343			3.62866	1.32919			1.42501	0.521986
	1.05782	0.387485			3.24438	1.18843			3.82691	1.40181			3.95555	1.44893			4.20659	1.54089			2.77516	1.01655			3.13417	1.14806			3.00082	1.09921			3.86292	1.415
	3.95253	1.44783			4.38226	1.60524			0.122503	0.0448733			2.56403	0.939215			1.41966	0.520028			3.61693	1.3249			0.0163049	0.00597254			3.0956	1.13393			2.09571	0.767668
	1.16764	0.42771			3.45833	1.2668			0.0133373	0.00488551			1.49038	0.545934			3.30402	1.21028			2.83092	1.03698			0.499619	0.183012			2.92011	1.06965			3.85818	1.41327
	3.39227	1.2426			2.76111	1.01141			1.11949	0.410074			2.3876	0.874589			3.72601	1.36485			3.73425	1.36787			2.82535	1.03494			2.32523	0.851741			2.49243	0.912987
	0.115468	0.0422964			3.71426	1.36055			3.80919	1.39532			2.86033	1.04775			3.30923	1.21219			3.69484	1.35343			3.13286	1.14758			3.46434	1.269			3.81646	1.39799
	3.2547	1.19221			3.82644	1.40164			3.85878	1.41349			3.127	1.14544			2.86451	1.04928			2.69759	0.98814			3.26032	1.19427			2.06769	0.757404			4.11781	1.50837
	0.0306187	0.0112157			3.61651	1.32474			3.09107	1.13227			3.62451	1.32767			2.19136	0.802704			3.20131	1.17265			2.30078	0.842786			0.136934	0.0501596			1.55993	0.57141
	4.30401	1.57658			4.12802	1.51211			2.43368	0.891467			0.0143454	0.0052548			2.61963	0.959582			3.45987	1.26737			1.23469	0.452271			3.09195	1.13259			2.88196	1.05568
	4.54078	1.66331			3.12804	1.14581			4.02482	1.47431			4.23482	1.55123			0.0170432	0.00624299			2.81354	1.03061			0.0808708	0.0296233			3.38051	1.2383			2.14426	0.785451
	4.0193	1.47229			4.29698	1.574			3.16075	1.1578			4.20072	1.53874			0.0323821	0.0118617			2.76815	1.01398			3.25481	1.19225			4.01934	1.4723			2.1532	0.788725
	2.70272	0.990017			4.72393	1.7304			2.75487	1.00912			3.63745	1.33241			2.93131	1.07375			3.0699	1.12452			0.0154149	0.00564656			1.83309	0.671469			1.29221	0.473343
	3.63905	1.333			3.74335	1.3712			1.20076	0.439844			3.60593	1.32087			3.86473	1.41567			2.12492	0.778368			3.60363	1.32002			2.25865	0.827354			0.0359721	0.0131767
	0.167322	0.0612906			4.07839	1.49393			0.02055	0.00752755			0.0138072	0.00505763			2.16904	0.794529			2.51887	0.922673			3.90135	1.42908			3.11702	1.14178			4.74605	1.7385
	0.0196685	0.00720465			2.79323	1.02317			0.705226	0.258327			1.4223	0.520995			2.8431	1.04144			2.82373	1.03434			3.72067	1.3629			0.0414081	0.015168			3.64398	1.33481
	2.91689	1.06847			2.98718	1.09422			3.02415	1.10776			0.00679719	0.00248984			3.08508	1.13008			3.04342	1.11482			3.35591	1.22928			2.82857	1.03612			3.48775	1.27758
	0.105695	0.0387166			2.33114	0.853906			3.94833	1.44629			2.8255	1.03499			1.79623	0.657969			2.3962	0.877738			3.93975	1.44315			3.74242	1.37086			2.1527	0.788542
	0.0788366	0.0288782			3.97738	1.45693			2.20713	0.808482			3.59974	1.3186			2.94651	1.07932			2.68416	0.98322			3.32914	1.21948			4.46763	1.63651			3.00143	1.09944
	0.0350359	0.0128338			3.4051	1.2473			2.91298	1.06704			3.49204	1.27915			4.3228	1.58346			2.12675	0.779037			3.5105	1.28591			4.06307	1.48832			3.41015	1.24915
	0.0129496	0.00474348			4.03483	1.47798			2.66155	0.974936			3.05159	1.11781			2.72912	0.999689			2.99303	1.09636			2.42739	0.889165			3.1928	1.16954			2.67702	0.980605
	3.95478	1.44865			2.42956	0.88996			3.32407	1.21762			3.50912	1.2854			3.25775	1.19333			2.16549	0.79323			3.54437	1.29832			3.52995	1.29304			3.83707	1.40553
	3.52639	1.29173			2.43789	0.893009			4.59868	1.68452			3.09783	1.13475			3.12533	1.14482			3.07959	1.12807			3.07239	1.12543			2.37431	0.86972			3.19746	1.17124
	4.69972	1.72153			2.97456	1.0896			4.07009	1.49089			3.28733	1.20416			3.88391	1.42269			3.38795	1.24102			2.26311	0.828988			4.81	1.76192			1.62227	0.594243
	3.91154	1.43281			4.04132	1.48035			2.73704	1.00259			2.84858	1.04345			3.56304	1.30516			2.9268	1.0721			2.447	0.896347			2.19048	0.802381			3.7162	1.36126
	3.06471	1.12262			3.4356	1.25848			2.04045	0.747427			3.22649	1.18188			1.23018	0.45062			2.66804	0.977313			2.84367	1.04165			3.64165	1.33395			2.44183	0.894454
	4.62849	1.69544			3.49545	1.2804			2.97042	1.08808			3.83099	1.40331			2.67948	0.981503			1.13958	0.417433			0.0175921	0.00644406			3.02892	1.10951			1.93116	0.707391
	0.0521005	0.0190847			2.43402	0.891591			4.90519	1.79679			0.0177253	0.00649284			2.01703	0.738847			2.91561	1.068			3.14964	1.15373			0.239738	0.0878171			3.49783	1.28127
	4.22004	1.54582			3.48242	1.27563			4.05566	1.48561			4.35336	1.59465			2.4203	0.886566			2.9565	1.08298			2.99409	1.09675			2.5767	0.943857			2.7216	0.996935
	3.42026	1.25286			4.19933	1.53823			4.34719	1.5924			4.14171	1.51713			3.32615	1.21838			2.80224	1.02647			2.55214	0.934861			2.87927	1.05469			3.09718	1.13451
	3.44818	1.26308			3.38991	1.24174			3.33806	1.22275			3.13918	1.14989			4.01434	1.47047			2.95234	1.08145			3.16338	1.15876			2.75918	1.0107			2.01906	0.739589
	3.51608	1.28795			3.27984	1.20142			2.68208	0.982457			3.30614	1.21105			3.2201	1.17954			0.931329	0.34115			3.41766	1.2519			4.12845	1.51227			2.7225	0.997263
	3.38321	1.23928			4.5995	1.68482			2.06483	0.756355			2.98207	1.09234			1.21048	0.443402			2.93373	1.07464			3.24342	1.18808			0.0248506	0.00910288			3.06795	1.1238
	3.03925	1.11329			4.0907	1.49844			3.0968	1.13437			2.76109	1.0114			2.97406	1.08941			2.46571	0.9032			2.70706	0.991609			0.641854	0.235114			4.97464	1.82223
	4.33046	1.58627			2.25469	0.825902			2.90143	1.0628			3.82389	1.40071			1.92982	0.706903			3.36889	1.23404			3.22994	1.18314			2.87135	1.05179			0.510774	0.187099
	2.67507	0.979889			2.99364	1.09658			2.42946	0.889921			2.95659	1.08301			2.66174	0.975006			2.17839	0.797954			3.73332	1.36753			6.3349	2.3205			3.63439	1.33129
	3.68691	1.35053			2.27852	0.834631			3.22045	1.17966			2.98132	1.09207			4.35786	1.5963			2.12791	0.779463			3.32111	1.21654			1.99864	0.732112			3.54107	1.29711
	3.6272	1.32866			2.55968	0.937621			2.93434	1.07486			3.80238	1.39283			3.2602	1.19423			3.08513	1.1301			2.87015	1.05135			3.28177	1.20213			2.25444	0.825812
	3.57436	1.3093			3.69096	1.35202			4.61691	1.69119			2.94066	1.07718			3.59037	1.31517			4.01926	1.47227			3.61823	1.32537			2.27479	0.833264			3.03142	1.11042
	3.67201	1.34507			3.06382	1.12229			3.60006	1.31872			2.75792	1.01024			2.44752	0.896536			3.6039	1.32012			3.64013	1.3334			3.13391	1.14797			3.97567	1.4563
	3.53904	1.29637			2.566	0.939935			4.09879	1.5014			2.75007	1.00736			2.57065	0.941642			2.4264	0.8888			4.25193	1.5575			3.19852	1.17163			4.06466	1.4889
	0.0839281	0.0307432			2.91924	1.06933			3.82512	1.40116			2.65442	0.972324			3.64352	1.33464			2.27449	0.833156			3.34245	1.22435			2.71548	0.994694			3.33572	1.22189
	2.6404	0.967192			1.83083	0.670641			3.18547	1.16685			1.32104	0.483904			3.26618	1.19642			3.89057	1.42513			2.98363	1.09292			2.32498	0.851649			3.08876	1.13143
	0.0524725	0.0192209			3.39816	1.24476			2.10868	0.77242			3.13732	1.14922			3.00357	1.10022			3.58704	1.31395			4.46954	1.63721			2.8479	1.0432			3.65314	1.33816
	2.1695	0.794698			3.17509	1.16305			3.27066	1.19806			0.138189	0.0506191			1.64355	0.602041			3.19071	1.16877			3.76488	1.37909			2.02378	0.74132			2.84653	1.0427
	2.55045	0.93424			3.79674	1.39076			0.0276749	0.0101374			2.72822	0.999357			4.08515	1.49641			3.7515	1.37419			4.01224	1.4697			3.49134	1.27889			3.67562	1.3464
	1.20709	0.442164			5.37372	1.96842			2.91263	1.06691			4.05587	1.48568			4.23391	1.5509			3.29065	1.20538			2.50211	0.916533			2.1507	0.787809			3.36198	1.23151
	2.04937	0.750694			3.71628	1.36129			4.01198	1.4696			3.40538	1.2474			0.0276609	0.0101323			2.96919	1.08763			2.78786	1.02121			4.11776	1.50835			1.46984	0.538409
	3.10418	1.13707			3.45856	1.26688			3.02824	1.10926			0.867837	0.317892			4.11086	1.50583			3.72916	1.36601			3.93289	1.44064			3.1532	1.15503			4.33116	1.58652
	3.01056	1.10278			2.14311	0.785032			3.45793	1.26665			2.7973	1.02466			3.08573	1.13032			3.65151	1.33756			4.24078	1.55342			0.0302554	0.0110827			0.0493123	0.0180633
	2.64962	0.970567			2.75945	1.0108			1.61076	0.59003			3.01242	1.10346			4.69472	1.71969			4.16051	1.52401			0.0149859	0.00548938			3.86209	1.4147			2.20608	0.808096
	2.73443	1.00163			3.42946	1.25623			0.0611337	0.0223936			3.59346	1.3163			1.58357	0.580069			0.0285316	0.0104512			3.39259	1.24272			4.19213	1.5356			5.61183	2.05564
	2.66396	0.975821			2.57637	0.943734			2.48624	0.910722			1.18515	0.434126			2.24085	0.820833			3.24832	1.18987			3.13493	1.14834			4.30652	1.5775			3.86947	1.4174
	2.09765	0.768377			2.02895	0.743213			3.10495	1.13736			3.18105	1.16523			4.08163	1.49512			2.23488	0.818648			2.53018	0.926815			0.0341731	0.0125178			2.23279	0.81788
	3.13341	1.14778			2.54958	0.933923			3.4941	1.27991			2.96472	1.08599			3.54523	1.29863			3.14268	1.15118			0.0274608	0.010059			2.24781	0.823384			0.0422154	0.0154637
	3.96308	1.45169			3.51693	1.28827			3.37032	1.23456			3.82863	1.40244			3.76628	1.37961			2.95321	1.08177			3.59347	1.3163			3.19307	1.16963			3.21335	1.17706
	2.95022	1.08068			3.4852	1.27664			4.61676	1.69114			3.69577	1.35378			0.21911	0.080261			3.26436	1.19575			2.24319	0.821691			3.86139	1.41444			4.41021	1.61548
	2.57639	0.943743			2.94554	1.07896			3.86363	1.41526			3.91526	1.43418			0.0210083	0.00769544			4.55884	1.66992			3.15407	1.15535			3.77901	1.38427			3.70485	1.3571
	3.04055	1.11376			4.02719	1.47518			4.3327	1.58709			3.60675	1.32117			3.1601	1.15756			3.74534	1.37193			3.07337	1.12579			3.1519	1.15455			3.32967	1.21967
	3.81464	1.39732			3.3749	1.23624			3.16353	1.15882			3.79372	1.38965			1.22311	0.448031			0.0134405	0.00492333			3.15746	1.15659			3.0309	1.11023			1.96237	0.718825
	3.58541	1.31335			3.38745	1.24084			3.91593	1.43442			3.77794	1.38388			4.83253	1.77018			2.29935	0.842263			3.34157	1.22403			2.82295	1.03406			2.91812	1.06892
	2.90754	1.06504			3.21043	1.17599			2.35702	0.863387			3.28104	1.20186			4.70622	1.72391			3.68586	1.35015			0.0179099	0.00656048			3.17537	1.16315			2.23432	0.818442
	2.69572	0.987453			3.34468	1.22517			4.13341	1.51409			2.96118	1.08469			3.23879	1.18638			3.77098	1.38133			3.59031	1.31515			2.89213	1.0594			3.03716	1.11253
	4.13432	1.51442			3.6912	1.3521			2.98168	1.0922			3.75795	1.37655			4.75388	1.74137			2.65817	0.9737			2.85049	1.04414			3.83008	1.40298			3.05669	1.11968
	4.14106	1.51689			2.71373	0.994049			3.61044	1.32252			3.95002	1.44691			2.32411	0.851331			2.26649	0.830226			2.4514	0.897957			0.0523607	0.0191799			2.49656	0.9145
	0.0631905	0.0231469			3.15746	1.15659			3.13014	1.14658			2.73208	1.00077			4.22148	1.54635			2.81002	1.02932			5.5483	2.03236			2.68651	0.984078			3.20622	1.17445
	2.85203	1.04471			3.1498	1.15378			2.77688	1.01718			3.79542	1.39028			3.24967	1.19037			3.17186	1.16187			2.31986	0.849774			3.55364	1.30171			2.51798	0.922348
	3.90946	1.43205			3.69832	1.35471			2.67616	0.980288			2.91501	1.06778			3.20299	1.17327			0.0119538	0.00437871			3.17117	1.16161			3.00022	1.09899			4.49411	1.64621
	1.44009	0.527512			3.32729	1.2188			2.9544	1.08221			3.24899	1.19012			3.71165	1.35959			2.61059	0.95627			3.02912	1.10958			3.28319	1.20265			3.77086	1.38128
	3.70187	1.35601			3.53982	1.29665			3.77123	1.38142			2.25624	0.826469			2.95984	1.0842			2.75681	1.00983			3.20708	1.17477			3.12901	1.14617			4.86004	1.78026
	5.0177	1.838			2.91953	1.06944			3.19573	1.17061			2.81991	1.03294			3.49472	1.28013			2.73861	1.00316			3.40726	1.24809			2.31327	0.84736			3.36946	1.23425
	2.61852	0.959177			2.82018	1.03304			3.90787	1.43147			3.29368	1.20649			2.93519	1.07517			3.95392	1.44834			2.76259	1.01195			3.78292	1.3857			2.49918	0.915462
	3.01615	1.10483			4.30721	1.57775			3.77695	1.38351			3.75893	1.37691			3.23155	1.18373			3.48709	1.27734			0.0527443	0.0193205			2.66516	0.976261			3.53669	1.29551
	0.468212	0.171508			3.24532	1.18877			1.5987	0.58561			2.39592	0.877635			3.02284	1.10728			3.02714	1.10885			3.82621	1.40156			0.0267952	0.00981518			5.41585	1.98385
	2.3297	0.853378			3.04468	1.11528			0.945769	0.346439			2.99931	1.09866			0.674965	0.247243			3.56034	1.30417			4.68017	1.71437			3.39339	1.24302			4.66423	1.70853
	0.139958	0.0512671			3.90634	1.43091			3.69992	1.3553			3.12757	1.14564			3.98439	1.4595			2.66117	0.974799			2.45073	0.897712			1.94596	0.712812			2.96526	1.08619
	0.0229698	0.00841394			3.06782	1.12375			3.51657	1.28813			3.85335	1.4115			1.89171	0.692941			3.43872	1.25962			4.38727	1.60708			4.3914	1.60859			3.37142	1.23497
	4.6255	1.69434			2.5802	0.945137			3.80321	1.39313			2.41512	0.88467			2.69516	0.987249			3.40849	1.24854			3.42935	1.25619			4.64233	1.70051			4.23599	1.55166
	3.25492	1.19229			3.9174	1.43496			3.00935	1.10234			3.14907	1.15352			3.14695	1.15274			2.54477	0.932159			3.52458	1.29107			3.23237	1.18403			3.8051	1.39383
	2.67075	0.978308			3.88653	1.42365			3.39026	1.24187			3.55534	1.30234			3.43884	1.25966			4.41192	1.61611			3.07166	1.12516			4.23029	1.54957			3.50411	1.28357
	1.61687	0.592267			3.87121	1.41804			3.1044	1.13715			0.02282	0.00835907			1.93019	0.707035			2.6326	0.964334			3.73871	1.36951			2.7455	1.00569			1.93253	0.707894
	2.90396	1.06373			3.31453	1.21413			2.68348	0.982969			4.06889	1.49045			0.0525443	0.0192472			1.35779	0.497365			0.0311795	0.0114212			3.24279	1.18785			2.85315	1.04512
	3.94521	1.44515			3.77377	1.38235			2.68229	0.982534			3.34128	1.22393			4.06279	1.48822			0.850727	0.311625			3.34985	1.22706			3.70744	1.35805			2.48698	0.910991
	4.27495	1.56593			3.49599	1.28059			3.99881	1.46478			2.91061	1.06617			1.86336	0.682557			3.0141	1.10408			2.58992	0.948698			2.25512	0.82606			3.10998	1.1392
	4.89563	1.79329			2.67727	0.980694			1.95383	0.715696			2.49554	0.914126			3.32425	1.21769			3.05239	1.1181			3.0921	1.13265			3.20147	1.17271			2.51858	0.922568
	4.56354	1.67164			3.50147	1.2826			3.23875	1.18637			3.10961	1.13906			3.17477	1.16293			3.13855	1.14966			3.67936	1.34776			4.54915	1.66637			3.29465	1.20684
	2.16455	0.792883			4.66089	1.7073			3.57307	1.30883			3.03822	1.11291			4.11583	1.50765			3.1891	1.16818			3.8786	1.42075			0.140067	0.0513071			2.73403	1.00149
	0.0737916	0.0270302			2.59273	0.949728			4.98784	1.82707			4.39257	1.60902			2.06091	0.754919			2.77385	1.01607			3.52441	1.29101			3.53452	1.29471			3.39478	1.24352
	4.18782	1.53402			4.04555	1.4819			3.13508	1.14839			4.65715	1.70594			1.38864	0.508666			0.607263	0.222443			3.39642	1.24412			2.93064	1.07351			2.13804	0.783173
	3.6038	1.32009			3.1941	1.17001			3.66007	1.3407			3.30375	1.21018			3.37723	1.23709			0.495034	0.181333			3.01611	1.10482			3.40926	1.24883			2.24975	0.824093
	1.69192	0.619756			3.20336	1.17341			3.96404	1.45204			3.63136	1.33018			0.02673	0.0097913			3.86151	1.41449			3.12907	1.14619			2.81392	1.03075			3.13766	1.14934
	0.0289215	0.0105941			3.5049	1.28386			4.52377	1.65708			3.90074	1.42886			2.45503	0.899289			3.7136	1.36031			3.60226	1.31952			3.86127	1.4144			2.57689	0.943925
	2.82526	1.0349			3.47745	1.2738			3.62681	1.32852			4.07037	1.49099			3.82619	1.40155			2.81321	1.03049			5.28295	1.93517			2.63658	0.965789			3.86822	1.41695
	3.39058	1.24198			3.44471	1.26181			3.63287	1.33074			3.83863	1.40611			1.92572	0.705399			2.92901	1.07291			2.44394	0.895227			3.71383	1.36039			1.81093	0.663351
	0.085509	0.0313223			3.71085	1.3593			2.40508	0.880991			3.76885	1.38054			2.40105	0.879515			3.03722	1.11255			3.5318	1.29372			3.37387	1.23586			2.36589	0.866636
	3.57005	1.30772			3.07147	1.12509			2.87419	1.05283			3.84717	1.40923			2.77333	1.01588			4.21993	1.54578			3.44937	1.26352			3.21805	1.17879			2.79108	1.02238
	3.19107	1.1689			1.98898	0.728574			3.25497	1.19231			2.47764	0.907569			3.68252	1.34892			3.48439	1.27635			3.24616	1.18908			3.16192	1.15823			1.06038	0.388422
	3.48088	1.27506			3.23804	1.18611			2.91867	1.06912			1.48557	0.54417			3.39496	1.24359			4.04513	1.48175			2.95324	1.08178			2.88293	1.05603			3.03058	1.11011
	3.22229	1.18034			2.40326	0.880325			2.55116	0.934501			2.82809	1.03594			3.99642	1.46391			1.94068	0.71088			3.13736	1.14923			3.12497	1.14469			3.53281	1.29408
	4.1925	1.53573			3.3175	1.21521			2.795	1.02382			4.12805	1.51212			4.53081	1.65966			3.08018	1.12829			3.44203	1.26083			3.02794	1.10915			4.85629	1.77888
	3.44177	1.26074			3.93968	1.44312			3.45459	1.26543			3.92468	1.43763			3.18786	1.16773			2.5072	0.918398			2.78381	1.01972			2.52501	0.924922			2.77623	1.01694
	4.42119	1.6195			3.67942	1.34779			2.77409	1.01616			0.0104399	0.00382417			0.0350255	0.01283			0.00867093	0.0031762			2.38916	0.87516			2.49001	0.912103			2.7858	1.02045
	2.25008	0.824214			3.89114	1.42534			3.77834	1.38402			3.87699	1.42016			3.41012	1.24914			1.99075	0.729219			3.58848	1.31447			2.53921	0.930125			3.61837	1.32543
	2.93295	1.07435			3.24342	1.18808			2.62982	0.963315			2.97559	1.08997			3.69391	1.35309			3.36068	1.23103			2.68652	0.984082			3.23121	1.1836			3.68211	1.34877
	3.57591	1.30987			2.77469	1.01638			2.71803	0.995627			4.01696	1.47143			3.72666	1.36509			3.41582	1.25123			3.81112	1.39603			4.14475	1.51824			2.97337	1.08916
	2.92167	1.07022			3.36156	1.23135			4.02678	1.47503			3.91971	1.43581			2.61555	0.958089			2.40908	0.882455			3.74167	1.37059			2.92297	1.07069			2.28694	0.837716
	2.1896	0.802061			2.7723	1.0155			3.30792	1.21171			1.12684	0.412768			1.81242	0.663898			2.55176	0.93472			3.0707	1.12481			4.04496	1.48169			2.37104	0.868523
	3.51518	1.28762			4.07069	1.49111			3.25806	1.19344			2.8661	1.04986			2.73579	1.00213			3.00533	1.10086			0.912802	0.334363			0.0230204	0.00843247			4.05226	1.48436
	2.84137	1.0408			3.61454	1.32402			2.81743	1.03204			3.18491	1.16664			3.9844	1.4595			2.97514	1.08981			2.92792	1.07251			3.35797	1.23004			3.67028	1.34444
	3.05412	1.11874			3.09031	1.13199			1.88924	0.692036			2.9815	1.09214			0.0374602	0.0137218			2.33401	0.854958			0.033452	0.0122536			2.5733	0.94261			1.7488	0.640593
	4.11418	1.50704			2.70549	0.991033			3.5098	1.28565			3.99889	1.46481			2.33473	0.855223			3.68389	1.34943			3.44665	1.26252			2.6098	0.955979			1.99206	0.729699
	3.19345	1.16977			2.78413	1.01984			2.85426	1.04553			3.03637	1.11223			2.27745	0.83424			3.27942	1.20127			2.37773	0.870971			2.4148	0.884552			3.27526	1.19974
	2.90564	1.06435			3.35394	1.22856			2.64371	0.968402			2.65698	0.973262			3.05011	1.11727			2.7261	0.998584			0.0151766	0.00555924			3.35838	1.23019			0.990571	0.36285
	2.99891	1.09851			3.1555	1.15587			4.43929	1.62613			4.08065	1.49476			1.84904	0.67731			2.44204	0.89453			3.84327	1.40781			0.0366039	0.0134082			1.94028	0.710734
	3.56824	1.30706			3.24755	1.18959			0.104596	0.0383139			3.36872	1.23398			2.89313	1.05977			3.27553	1.19984			3.69394	1.35311			3.87723	1.42024			1.27012	0.46525
	2.91696	1.06849			3.61005	1.32238			3.28104	1.20186			0.0170994	0.00626357			3.24964	1.19036			2.37522	0.870052			1.18167	0.432852			2.79244	1.02288			2.50301	0.916863
	2.73534	1.00197			4.09998	1.50184			1.34657	0.493255			2.65593	0.97288			2.83004	1.03665			2.48499	0.910261			3.45276	1.26476			3.24651	1.18921			2.75952	1.01082
	3.52012	1.28943			2.77234	1.01552			3.03688	1.11242			3.82886	1.40253			2.69202	0.986099			2.84203	1.04105			2.9889	1.09485			3.8897	1.42482			2.66589	0.976528
	3.81214	1.3964			2.59417	0.950254			4.2414	1.55364			2.54862	0.933572			0.0194084	0.00710937			3.16875	1.16073			2.66892	0.977638			0.0289113	0.0105903			4.16443	1.52545
	2.38513	0.873684			2.10305	0.770356			3.0286	1.10939			2.75787	1.01022			2.82875	1.03618			3.13725	1.14919			0.319108	0.116891			3.0172	1.10521			2.29694	0.841379
	2.55815	0.937062			3.44976	1.26366			2.74875	1.00688			3.02418	1.10777			3.32497	1.21795			3.57118	1.30814			2.267	0.830414			2.59981	0.952323			1.0804	0.395756
	2.12215	0.777352			3.27584	1.19995			3.41613	1.25134			3.84839	1.40968			3.45135	1.26424			3.40858	1.24858			3.74712	1.37258			3.33535	1.22175			3.14875	1.1534
	2.86457	1.0493			2.50233	0.916616			3.96078	1.45085			3.46776	1.27026			0.0318081	0.0116515			3.75643	1.376			2.34918	0.860515			3.29245	1.20604			2.89676	1.06109
	2.25033	0.824304			2.72874	0.999549			3.20033	1.17229			4.02139	1.47305			0.367277	0.134535			3.0994	1.13532			3.39542	1.24376			3.45678	1.26623			3.46861	1.27057
	2.28872	0.83837			3.32952	1.21962			3.01068	1.10282			1.40872	0.516021			1.43265	0.524787			1.4668	0.537296			3.02915	1.10959			2.24509	0.822386			3.82276	1.40029
	0.0312231	0.0114372			3.48868	1.27792			2.76882	1.01423			3.39615	1.24402			2.15721	0.790194			2.30978	0.846081			3.4013	1.24591			2.93387	1.07469			3.1654	1.1595
	2.30363	0.84383			3.43507	1.25828			3.70449	1.35697			3.5625	1.30496			2.26896	0.831131			2.66578	0.976488			3.3645	1.23243			2.87123	1.05175			0.882636	0.323313
	3.89209	1.42569			4.0978	1.50104			3.31343	1.21372			1.34063	0.49108			4.90277	1.79591			3.74606	1.3722			1.53336	0.561678			2.4954	0.914076			3.62308	1.32715
	3.4103	1.24921			2.82807	1.03593			0.0542896	0.0198865			1.09501	0.401106			4.26225	1.56128			3.06969	1.12444			2.7986	1.02514			1.07552	0.393969			2.50194	0.916473
	3.07512	1.12643			3.48549	1.27675			4.01649	1.47126			0.0279315	0.0102314			0.262219	0.0960519			3.03415	1.11142			2.79206	1.02274			0.0300552	0.0110093			1.10855	0.406067
	2.98391	1.09302			2.78739	1.02103			3.34517	1.22535			2.25746	0.826917			2.40875	0.882334			2.40784	0.882001			3.20819	1.17517			0.0393777	0.0144242			1.87247	0.685895
	0.0232488	0.00851613			3.48871	1.27793			2.16459	0.792898			2.8087	1.02884			4.29196	1.57216			2.68734	0.984385			0.0145568	0.00533221			5.17418	1.89533			3.15606	1.15608
	3.60386	1.32011			2.6625	0.975286			3.29592	1.20731			3.60684	1.3212			2.61262	0.957014			1.73296	0.634792			3.16248	1.15843			4.36755	1.59985			3.0367	1.11236
	3.06178	1.12154			2.89182	1.05929			3.40857	1.24858			2.99883	1.09848			2.61866	0.959228			2.77408	1.01616			2.13784	0.7831			4.31835	1.58183			2.83412	1.03815
	0.0948582	0.0347469			2.41617	0.885054			3.30363	1.21013			1.73614	0.635954			1.58738	0.581465			3.29389	1.20657			3.96609	1.4528			0.142812	0.0523127			3.40344	1.24669
	2.90262	1.06324			2.61355	0.957355			2.69578	0.987474			2.89602	1.06082			3.0152	1.10448			1.99242	0.729833			3.46873	1.27061			6.1493	2.25251			3.57824	1.31073
	3.18885	1.16809			3.97521	1.45614			3.64219	1.33415			0.0955126	0.0349867			2.14334	0.785114			3.08177	1.12887			2.64098	0.967403			3.41101	1.24947			3.30948	1.21228
	2.71842	0.995771			3.26439	1.19576			3.36544	1.23277			3.26188	1.19484			3.31155	1.21304			4.61397	1.69012			2.99095	1.0956			0.267322	0.0979214			2.71106	0.993073
	1.63642	0.599426			3.33249	1.2207			3.31955	1.21596			2.67577	0.980146			4.09754	1.50095			1.11225	0.407421			2.42378	0.887843			0.024536	0.00898765			3.01643	1.10493
	3.41513	1.25098			3.79653	1.39069			2.85001	1.04397			4.13636	1.51517			3.72453	1.36431			2.08336	0.763144			2.46017	0.90117			0.0358889	0.0131463			4.23544	1.55146
	2.64819	0.970043			2.8385	1.03976			3.12341	1.14412			3.29569	1.20723			1.50661	0.551879			2.68588	0.98385			0.0443068	0.0162298			1.38736	0.508196			3.19608	1.17074
	3.62781	1.32888			5.35652	1.96211			3.24377	1.18821			3.54254	1.29765			0.110068	0.0403185			3.2987	1.20833			2.4618	0.901767			3.81976	1.39919			2.19431	0.803787
	4.65246	1.70422			3.9114	1.43276			0.0202867	0.00743112			2.78145	1.01886			2.11868	0.776081			2.4496	0.897298			2.19268	0.803187			1.36288	0.49923			3.99756	1.46432
	2.86337	1.04886			3.11235	1.14007			3.78855	1.38776			3.46634	1.26973			3.77964	1.3845			3.12256	1.14381			3.93484	1.44135			1.94768	0.713444			3.50879	1.28528
	1.33563	0.489245			3.5286	1.29254			3.30859	1.21195			3.7278	1.36551			2.59225	0.949551			2.53676	0.929228			3.3715	1.23499			3.30957	1.21231			2.49023	0.912181
	3.12814	1.14585			2.87081	1.05159			3.28855	1.20461			2.66848	0.977474			4.10721	1.50449			3.08791	1.13111			1.39428	0.51073			3.46254	1.26834			3.03819	1.1129
	4.99454	1.82952			2.26349	0.829126			2.91575	1.06805			0.035534	0.0130163			2.58846	0.948165			4.81175	1.76257			2.85134	1.04446			0.855401	0.313337			3.92987	1.43953
	2.53935	0.930175			4.62312	1.69347			3.56465	1.30575			4.07093	1.4912			0.111387	0.0408016			1.46894	0.538078			3.65803	1.33995			3.36675	1.23325			4.08006	1.49454
	3.13461	1.14822			4.01165	1.46949			2.14379	0.785281			3.19466	1.17022			3.23882	1.18639			0.0173181	0.00634369			3.44431	1.26166			2.87396	1.05274			2.52574	0.92519
	2.34874	0.860354			2.47628	0.907074			3.79231	1.38914			3.68752	1.35075			4.1414	1.51701			3.1844	1.16646			2.77303	1.01577			2.62646	0.962083			3.19354	1.16981
	2.60364	0.953723			2.05689	0.753447			1.15889	0.424506			0.838482	0.30714			2.62927	0.963113			2.54248	0.931321			2.98877	1.0948			0.0266522	0.00976281			3.11521	1.14112
	3.65448	1.33865			2.2189	0.812793			3.80797	1.39488			3.09573	1.13398			4.57448	1.67565			1.98908	0.728607			0.0945078	0.0346186			3.10428	1.13711			3.03772	1.11273
	2.75417	1.00886			3.68244	1.34889			2.27243	0.832402			3.68381	1.34939			3.01396	1.10403			4.03991	1.47984			2.94747	1.07967			4.14565	1.51857			2.79573	1.02409
	3.40628	1.24774			3.06609	1.12312			3.92383	1.43731			3.48393	1.27618			2.82822	1.03599			1.43196	0.524533			1.06702	0.390856			4.03829	1.47924			1.98745	0.728013
	3.31621	1.21474			4.2156	1.54419			3.92931	1.43932			3.32251	1.21705			1.81646	0.665378			2.75132	1.00782			3.81535	1.39758			2.83519	1.03854			3.49357	1.27971
	3.41928	1.2525			3.38087	1.23843			3.44785	1.26296			2.50164	0.916362			3.25733	1.19318			2.80873	1.02885			3.78081	1.38493			3.0191	1.10591			2.44	0.893782
	1.9969	0.731474			3.8736	1.41891			2.8508	1.04426			4.02839	1.47562			1.67959	0.61524			3.51919	1.2891			3.23251	1.18408			2.8564	1.04631			2.96809	1.08722
	3.23574	1.18527			3.01345	1.10384			2.68207	0.982455			3.30918	1.21217			4.11027	1.50561			2.86674	1.0501			2.685	0.983528			3.24572	1.18892			3.363	1.23188
	3.34646	1.22582			3.75634	1.37596			3.60543	1.32068			4.90749	1.79764			2.50215	0.916549			0.0122154	0.00447456			3.10167	1.13615			3.1678	1.16038			2.11769	0.775719
	4.27908	1.56745			3.39585	1.24391			1.66945	0.611528			3.28749	1.20422			1.87209	0.685754			3.10018	1.13561			0.0136351	0.00499458			1.84717	0.676626			2.29832	0.841884
	3.51421	1.28727			2.87339	1.05253			3.29814	1.20812			3.71495	1.3608			4.47963	1.64091			2.72387	0.997765			2.53655	0.929149			3.34735	1.22615			3.73302	1.36742
	3.35882	1.23035			3.55457	1.30205			3.53606	1.29527			3.77547	1.38297			3.39759	1.24455			2.50448	0.917403			3.36759	1.23356			2.65071	0.970966			0.0148766	0.00544936
	4.21514	1.54402			3.47537	1.27304			2.87845	1.05439			3.13373	1.1479			2.81661	1.03174			3.72838	1.36572			4.35564	1.59549			3.11088	1.13953			2.28399	0.836635
	4.04111	1.48027			2.73196	1.00073			2.46364	0.902441			1.57452	0.576752			1.78592	0.654192			3.61317	1.32352			3.96967	1.45411			2.68427	0.983261			2.27573	0.83361
	3.03588	1.11206			2.74717	1.0063			2.32727	0.852489			3.03372	1.11126			3.5561	1.30262			4.08296	1.49561			3.67045	1.3445			4.10262	1.50281			3.46617	1.26967
	3.07542	1.12654			3.60365	1.32003			3.12766	1.14568			0.0480309	0.0175939			3.28622	1.20375			3.95579	1.44902			0.102072	0.0373895			3.4201	1.2528			2.28404	0.836655
	2.76935	1.01443			3.67492	1.34614			2.70352	0.990311			1.1081	0.405901			4.14089	1.51682			4.0317	1.47683			3.3235	1.21741			1.81826	0.666037			2.94933	1.08035
	4.01045	1.46904			3.61414	1.32388			3.68228	1.34884			1.65059	0.604619			3.90752	1.43134			4.31663	1.5812			3.00936	1.10234			2.70604	0.991233			1.78508	0.653884
	3.67477	1.34608			3.20614	1.17442			3.92023	1.436			2.51275	0.920432			3.64757	1.33612			2.56295	0.938819			3.69775	1.3545			1.51523	0.555034			2.44807	0.896738
	1.48473	0.543862			3.03905	1.11322			3.31284	1.21351			2.42831	0.889501			4.4124	1.61628			1.76253	0.645621			2.23982	0.820454			3.94872	1.44643			1.33617	0.489443
	3.48529	1.27668			2.98384	1.09299			3.57647	1.31008			4.17508	1.52935			2.37469	0.86986			2.58306	0.946185			1.98102	0.725657			3.00799	1.10184			2.75169	1.00796
	2.57672	0.943865			4.65308	1.70444			0.106646	0.0390648			3.00343	1.10017			2.16103	0.791596			3.38162	1.2387			3.97291	1.45529			1.22436	0.448488			2.14172	0.784522
	0.0198312	0.00726426			2.72876	0.999556			2.88887	1.05821			2.42552	0.88848			2.70215	0.989808			3.04547	1.11557			3.87954	1.42109			0.205696	0.0753475			0.025778	0.00944258
	3.21258	1.17678			3.30018	1.20887			3.45828	1.26678			3.15335	1.15509			3.72691	1.36518			3.78544	1.38662			2.45409	0.898943			3.83703	1.40552			2.22994	0.816837
	2.63355	0.964679			2.75384	1.00874			3.00877	1.10212			0.089102	0.0326384			0.101563	0.0372031			2.69261	0.986315			2.48688	0.910956			4.21925	1.54553			3.61924	1.32574
	4.48267	1.64202			4.04772	1.4827			0.0188653	0.00691043			3.34771	1.22628			3.89783	1.42779			3.21333	1.17706			3.044	1.11503			3.98552	1.45991			2.85129	1.04444
	0.0339665	0.0124421			3.41024	1.24919			3.95468	1.44862			3.59099	1.3154			3.16668	1.15997			2.22638	0.815534			2.89139	1.05913			0.336572	0.123288			4.59627	1.68363
	3.43187	1.25711			2.70337	0.990255			2.96505	1.08611			2.95426	1.08216			3.48692	1.27727			2.71638	0.995021			3.69342	1.35291			3.1739	1.16261			4.06826	1.49022
	3.67235	1.3452			3.47572	1.27317			3.32875	1.21933			2.81085	1.02963			3.99994	1.4652			3.21478	1.17759			3.44885	1.26333			3.92313	1.43706			3.1086	1.13869
	4.02677	1.47502			4.30431	1.57669			3.94237	1.44411			2.63035	0.963509			3.04874	1.11677			2.90048	1.06246			3.07652	1.12694			1.8	0.659348			2.84844	1.0434
	3.51306	1.28685			3.72399	1.36411			2.97005	1.08794			0.0121673	0.00445695			1.67632	0.614043			3.81306	1.39674			2.36656	0.86688			2.88554	1.05698			2.30377	0.84388
	3.12529	1.14481			2.13946	0.783695			3.63073	1.32995			3.12959	1.14638			3.09263	1.13285			2.92113	1.07002			0.537457	0.196873			3.47457	1.27275			3.35461	1.22881
	3.71816	1.36198			4.28387	1.5692			2.57407	0.942893			2.72657	0.998756			3.11604	1.14142			2.2571	0.826786			2.72136	0.996847			3.31353	1.21376			3.14226	1.15102
	3.85153	1.41083			2.51114	0.919841			1.80132	0.659831			3.3446	1.22514			3.5172	1.28836			1.9479	0.713523			2.93393	1.07471			2.44668	0.896229			3.22323	1.18068
	3.82808	1.40224			2.4276	0.88924			3.82766	1.40209			3.4213	1.25324			3.30709	1.2114			2.72202	0.997088			3.4291	1.25609			1.97732	0.724302			4.17094	1.52783
	3.20519	1.17408			3.01858	1.10572			3.34624	1.22574			0.0108655	0.00398007			0.0200692	0.00735144			2.67908	0.981359			4.07316	1.49202			0.028511	0.0104437			2.92143	1.07013
	3.11013	1.13925			2.91376	1.06732			3.26628	1.19645			3.58323	1.31255			3.14852	1.15332			4.15255	1.5211			3.04608	1.11579			3.59266	1.31601			3.94074	1.44351
	2.26581	0.829975			4.25929	1.5602			3.203	1.17327			2.93557	1.07531			2.80896	1.02893			3.74217	1.37077			3.08198	1.12894			2.54109	0.93081			3.83771	1.40577
	2.56445	0.939368			2.21614	0.811781			2.95552	1.08262			3.4553	1.26569			2.7259	0.998509			4.10448	1.50349			3.92772	1.43874			3.61338	1.3236			3.61905	1.32567
	3.29548	1.20715			1.94605	0.712846			2.85615	1.04622			3.70963	1.35885			2.81626	1.03161			2.48814	0.911416			3.08378	1.1296			0.110841	0.0406016			2.91497	1.06777
	0.681169	0.249515			2.82368	1.03433			2.83396	1.03809			0.0124928	0.00457617			1.02411	0.375134			4.00443	1.46684			4.30999	1.57877			3.21345	1.1771			3.19248	1.16942
	0.0248762	0.00911226			1.95355	0.715592			3.51837	1.28879			0.0687133	0.02517			2.70877	0.992233			4.41555	1.61743			2.23668	0.819306			5.30219	1.94222			2.67397	0.979485
	3.30841	1.21189			2.35163	0.861413			2.80061	1.02587			2.50366	0.917101			3.1408	1.15049			3.23659	1.18558			0.555266	0.203396			3.52346	1.29066			2.92872	1.0728
	3.67875	1.34754			2.56366	0.939078			3.48947	1.27821			3.33124	1.22025			5.52658	2.02441			2.93538	1.07524			3.72234	1.36351			4.11598	1.5077			3.1984	1.17159
	3.12659	1.14528			2.26542	0.829833			2.12702	0.779138			3.52375	1.29076			5.82881	2.13512			2.96434	1.08585			0.0184661	0.00676422			4.44123	1.62684			2.05168	0.75154
	3.28004	1.20149			3.09767	1.13469			3.28953	1.20497			4.18993	1.53479			3.20041	1.17232			3.13766	1.14934			0.894638	0.32771			2.91325	1.06714			0.797434	0.292104
	2.1242	0.778104			1.76137	0.645197			1.14618	0.419852			2.07749	0.760995			2.97105	1.08831			3.23705	1.18575			4.03144	1.47673			2.54375	0.931786			3.13042	1.14669
	2.28532	0.837121			3.37839	1.23752			2.72207	0.997107			0.884986	0.324174			4.08281	1.49555			1.67109	0.612126			2.20277	0.806883			2.84727	1.04297			4.46494	1.63553
	1.23896	0.453836			2.84549	1.04232			3.78988	1.38825			2.56203	0.938482			3.13082	1.14683			2.85616	1.04622			2.99474	1.09699			1.2936	0.47385			0.762657	0.279365
	4.78244	1.75183			3.60444	1.32032			3.39161	1.24236			3.22748	1.18224			3.52268	1.29037			4.08614	1.49677			2.4131	0.88393			5.83958	2.13906			3.29308	1.20627
	2.379	0.871438			2.78721	1.02097			2.69467	0.987069			3.96924	1.45395			4.26394	1.5619			3.1181	1.14217			3.66058	1.34089			3.67979	1.34792			3.56785	1.30692
	3.4089	1.24869			2.00775	0.735446			3.48267	1.27572			3.90386	1.43			4.88711	1.79017			2.68505	0.983545			3.26564	1.19622			3.82689	1.4018			3.67379	1.34572
	4.31433	1.58036			3.44714	1.2627			2.3177	0.848982			4.20866	1.54165			3.74479	1.37173			2.97178	1.08858			3.07416	1.12608			2.53704	0.929327			2.67802	0.980971
	0.0262246	0.00960619			2.49531	0.914045			2.06659	0.757001			3.49177	1.27905			2.96514	1.08614			2.58453	0.946726			4.71546	1.7273			3.24288	1.18788			3.57968	1.31125
	4.97883	1.82377			2.72487	0.998131			2.85146	1.0445			4.15412	1.52167			4.27548	1.56613			2.33521	0.855398			3.32079	1.21642			3.396	1.24397			3.02117	1.10667
	3.73154	1.36688			3.50476	1.28381			3.19428	1.17008			3.83593	1.40512			4.31303	1.57988			2.49282	0.913129			2.70836	0.992083			2.20025	0.805961			3.35734	1.22981
	3.43032	1.25654			5.08273	1.86182			3.58234	1.31223			2.95615	1.08285			3.98451	1.45954			4.20893	1.54175			3.7492	1.37335			4.44389	1.62782			3.51086	1.28604
	3.66381	1.34207			4.67964	1.71417			3.295	1.20697			2.33568	0.855569			0.0619241	0.0226831			2.60403	0.953869			2.72134	0.99684			1.2283	0.449933			2.93783	1.07614
	3.26825	1.19717							3.25787	1.19337			0.0146333	0.00536026			2.48958	0.911945			3.18874	1.16805			3.15432	1.15544			3.06237	1.12176			2.96083	1.08456
	4.9652	1.81877							0.785375	0.287686			3.21764	1.17864			3.37598	1.23664			3.31546	1.21447			3.80856	1.39509			2.06824	0.757604			1.88709	0.691249
	4.07279	1.49188							4.2987	1.57463			3.51463	1.28742			2.38672	0.874267			4.00956	1.46872			2.97181	1.08859			1.56086	0.571749			3.29469	1.20686
	4.38795	1.60733							2.46404	0.90259			3.62723	1.32867			4.04691	1.4824			3.2617	1.19477			3.02786	1.10912			3.87837	1.42066			3.70497	1.35715
	3.40008	1.24546							1.22861	0.450046			2.71	0.992686			1.32709	0.486118			2.33726	0.856149			3.97256	1.45516			3.77262	1.38193			5.01129	1.83566
	2.68987	0.985312							2.82506	1.03483			3.68883	1.35123			3.16938	1.16096			1.5024	0.550337			3.4348	1.25818			3.75403	1.37512			3.06103	1.12127
	4.4774	1.64009							2.90846	1.06538			3.77447	1.38261			4.42912	1.6224			3.62637	1.32835			3.61957	1.32586			0.0240213	0.0087991			3.03284	1.11094
	3.50144	1.28259							1.78579	0.654142			1.0969	0.401798			2.77171	1.01529			2.68212	0.982472			3.67289	1.34539			1.61979	0.593335			2.64386	0.968458
	3.829	1.40258							2.89578	1.06074			4.17223	1.52831			4.18119	1.53159			4.29703	1.57402			3.76742	1.38002			3.06384	1.1223			3.41407	1.25059
	2.99195	1.09596							3.80996	1.39561			3.24396	1.18828			2.63316	0.964539			3.56082	1.30434			4.47221	1.63819			3.46516	1.2693			3.61935	1.32578
	3.84499	1.40844							2.45296	0.898529			2.86524	1.04955			3.6174	1.32507			3.40275	1.24644			2.77285	1.01571			1.34842	0.493932			3.68772	1.35083
	2.59012	0.948772							0.825172	0.302264			3.18989	1.16847			1.64548	0.602748			2.74454	1.00534			3.94729	1.44591			3.47771	1.2739			2.20221	0.806679
	4.03306	1.47733							3.31121	1.21291			3.73529	1.36825			2.64973	0.970606			3.91419	1.43378			3.47212	1.27185			0.214819	0.0786891			3.3099	1.21243
	4.30171	1.57574							2.80768	1.02847			3.07971	1.12811			3.55154	1.30094			3.41719	1.25173			0.0205162	0.00751516			2.24603	0.822731			1.39121	0.509605
	2.16344	0.792478							3.03252	1.11083			3.63151	1.33024			3.70392	1.35676			3.84163	1.40721			3.52371	1.29075			2.85195	1.04468			1.94329	0.711836
	3.65594	1.33919							3.4252	1.25467			1.39908	0.51249			4.40085	1.61205			3.75315	1.3748			0.904173	0.331203			3.23549	1.18518			2.66831	0.977412
	2.65522	0.97262							1.2697	0.465096			2.9571	1.0832			1.94101	0.711002			3.85431	1.41185			3.38135	1.2386			2.87902	1.0546			2.54988	0.934031
	3.56882	1.30727							2.50996	0.919408			3.20969	1.17572			2.50561	0.917816			2.96018	1.08433			4.00798	1.46814			2.84877	1.04352			3.51634	1.28805
	3.43099	1.25679							4.74286	1.73733			3.18574	1.16695			4.56991	1.67398			3.13893	1.1498			4.3345	1.58774			5.60963	2.05483			3.18569	1.16693
	2.97153	1.08848							3.24633	1.18915			3.19544	1.1705			2.07246	0.759152			0.735198	0.269306			0.015256	0.00558834			2.52871	0.926279			1.75539	0.643008
	3.62146	1.32656							2.40849	0.882239			0.0130561	0.00478251			3.27961	1.20134			3.2394	1.18661			2.8762	1.05357			2.50488	0.917549			3.78412	1.38614
	3.27534	1.19977							3.87906	1.42092			2.73137	1.00051			3.57366	1.30905			0.752867	0.275778			3.3341	1.2213			3.20678	1.17466			3.72941	1.3661
	3.56343	1.3053							4.29686	1.57396			3.46775	1.27025			3.22989	1.18312			3.49024	1.27849			2.9519	1.08129			4.24404	1.55461			3.1714	1.1617
	3.53492	1.29486							2.48581	0.910562			3.41147	1.24964			1.24668	0.456664			3.99406	1.46304			2.91612	1.06819			2.67505	0.979881			2.9638	1.08565
	0.024481	0.00896749							0.0204798	0.00750184			0.0092632	0.00339315			4.07736	1.49356			0.013726	0.00502789			1.85201	0.678398			2.62325	0.960909			2.37004	0.868156
	3.49352	1.27969							4.50238	1.64924			2.44723	0.896431			3.21351	1.17712			2.99293	1.09632			3.33601	1.22199			2.64412	0.968554			4.16044	1.52399
	3.55902	1.30368							0.0202166	0.00740541			1.11501	0.408434			2.08642	0.764264			4.03657	1.47861			3.45109	1.26415			3.78792	1.38753			3.12936	1.1463
	4.38208	1.60518							2.86766	1.05044			0.979033	0.358624			0.0422427	0.0154737			3.64661	1.33577			3.38138	1.23861			2.85201	1.0447			2.02154	0.740498
	3.08405	1.1297							4.16039	1.52397			4.02101	1.47291			2.56997	0.94139			2.61653	0.958448			3.76218	1.3781							2.83638	1.03898
	2.62359	0.961031							2.75466	1.00904			0.0171745	0.00629108			3.33568	1.22187			4.72473	1.73069			4.62043	1.69248							3.7591	1.37697
	3.10601	1.13775							2.46105	0.901492			2.782	1.01906			3.38927	1.2415			2.60266	0.953364			1.90986	0.699589							3.55282	1.30141
	3.2561	1.19272							2.18724	0.801194			2.98875	1.09479			0.0182606	0.00668892			2.42254	0.887386			4.66457	1.70865							3.09896	1.13516
	3.43244	1.25732							2.6295	0.963199			3.34824	1.22647			1.62977	0.596991			2.74151	1.00423			2.78742	1.02104							3.45717	1.26638
	3.16599	1.15971							2.6718	0.978692			3.54296	1.2978			2.95846	1.0837			3.23226	1.18399			2.84656	1.04271							3.43676	1.2589
	5.13135	1.87964							3.28232	1.20233			0.0127807	0.00468163			3.73116	1.36674			2.73133	1.0005			3.1091	1.13888							2.75678	1.00982
	0.0289447	0.0106026							2.72676	0.998823			3.14836	1.15326			2.84617	1.04256			3.21721	1.17848			2.75451	1.00899							2.9252	1.07151
	2.971	1.08829							3.84769	1.40942			3.10589	1.1377			5.04203	1.84692			3.35816	1.23011			2.74685	1.00618							4.94418	1.81107
	3.04457	1.11524							3.60622	1.32097			0.0144581	0.00529607			1.48792	0.545032			3.21638	1.17817			2.44793	0.896689							4.92008	1.80225
	3.15039	1.154							3.14964	1.15373			1.51662	0.555546			3.97373	1.4556			1.40068	0.513076			3.67986	1.34795							0.0342406	0.0125425
	3.82607	1.4015							1.92476	0.705048			4.2646	1.56214			2.68231	0.982543			4.01996	1.47253			2.91869	1.06913							3.66056	1.34088
	0.0364773	0.0133618							2.01868	0.739453			3.89698	1.42748			3.21094	1.17618			3.48104	1.27512			2.98283	1.09262							2.75705	1.00992
	2.25687	0.8267							2.55922	0.937452			4.22368	1.54715			0.0824629	0.0302065			3.56538	1.30601			3.56347	1.30531							1.16387	0.426332
	5.33063	1.95263							3.0791	1.12789			3.70426	1.35689			3.2596	1.194			3.36693	1.23332			3.3677	1.2336							4.16381	1.52522
	1.4832	0.543304							3.33318	1.22096			2.01862	0.739431			3.99336	1.46278			2.9788	1.09115			1.76474	0.646432							2.72028	0.996451
	3.74502	1.37182							4.01888	1.47213			0.139061	0.0509385			2.90543	1.06427			0.0109427	0.00400837			3.85796	1.41319							4.51021	1.65211
	4.31013	1.57882							1.13563	0.415985			0.013319	0.0048788			2.36926	0.86787			2.78893	1.0216			3.29894	1.20842							2.23228	0.817695
	0.258009	0.0945099							3.87975	1.42117			2.81478	1.03107			3.1074	1.13825			3.94098	1.4436			2.81622	1.03159							5.2088	1.90801
	0.0217376	0.00796258							2.53728	0.929416			4.04433	1.48146			2.03264	0.744566			2.41788	0.885678			3.71252	1.35991							1.11421	0.408139
	4.31016	1.57883							2.8726	1.05224			3.40645	1.2478			2.67381	0.979428			3.43618	1.25869			3.52157	1.28997							0.0257292	0.00942472
	4.09792	1.50108							1.73185	0.634385			2.97775	1.09076			3.60877	1.32191			4.10818	1.50484			3.26516	1.19604							3.31005	1.21248
	3.51101	1.2861							4.11748	1.50825			0.0138948	0.00508973			4.84548	1.77492			1.24469	0.455934			2.67954	0.981526							4.57896	1.67729
	3.81962	1.39914							3.24314	1.18798			2.02793	0.74284			3.42477	1.25451			3.63848	1.33279			4.30938	1.57854							1.6156	0.591801
	2.07275	0.759257							3.70448	1.35697			2.78802	1.02126			3.02816	1.10923			4.16682	1.52632			2.95506	1.08245							2.29497	0.840658
	3.89855	1.42805							3.39582	1.2439			1.0142	0.371504			3.97274	1.45523			3.63961	1.3332			0.0136033	0.00498294							3.12952	1.14636
	3.76238	1.37818							3.52856	1.29252			0.0426358	0.0156177			3.35751	1.22987			3.51093	1.28607			1.8277	0.669493							2.13351	0.781513
	3.32149	1.21668							3.84899	1.4099			0.0208172	0.00762542			2.12285	0.777608			3.09153	1.13244			3.64484	1.33512							3.65764	1.33981
	0.141422	0.0518036							3.24095	1.18718			4.04319	1.48104			4.58119	1.67811			3.51005	1.28575			5.53378	2.02705							4.42461	1.62075
	0.0305257	0.0111817							3.21355	1.17714			3.26392	1.19559			2.93633	1.07559			3.5125	1.28664			3.48736	1.27744							3.14548	1.1522
	3.08837	1.13128							3.64912	1.33669			3.69495	1.35348			0.0322445	0.0118113			3.62239	1.3269			3.47143	1.2716							2.90529	1.06422
	2.79973	1.02555							2.92651	1.07199			3.29615	1.20739			1.14175	0.418229			2.87509	1.05316			0.0165273	0.00605404							4.70842	1.72471
	0.0275266	0.0100831							2.55609	0.936306			0.0134066	0.0049109			4.37544	1.60274			4.54539	1.665			2.45814	0.900429							2.71878	0.9959
	3.85164	1.41087							3.62878	1.32924			3.48479	1.27649			3.58385	1.31278			2.83122	1.03709			2.45614	0.899695							4.1868	1.53364
	0.556669	0.20391							3.42141	1.25328			3.39198	1.2425			2.47944	0.90823			3.0413	1.11404			3.65948	1.34048							0.568749	0.208335
	3.17124	1.16164							4.22719	1.54844			1.37112	0.502247			4.09377	1.49957			3.61015	1.32241			3.61642	1.32471							0.0993074	0.0363767
	2.76349	1.01228							2.81736	1.03201			0.0116416	0.00426436			1.3802	0.505574			3.30543	1.21079			3.2396	1.18668							3.50385	1.28347
	1.21163	0.443825							4.30901	1.57841			0.0119545	0.004379			0.0206257	0.00755529			2.8102	1.02939			2.23651	0.819245							0.36872	0.135064
	0.814281	0.298275							3.89613	1.42717			3.80163	1.39255			1.16814	0.427895			3.01876	1.10579			3.43116	1.25685							3.3464	1.2258
	2.2788	0.834734							0.0218837	0.0080161			2.15214	0.788339			0.022417	0.00821144			3.86265	1.41491			2.65863	0.973868							0.0212906	0.00779884
	4.10189	1.50254							3.06638	1.12323			0.0716259	0.0262369			2.5353	0.92869			2.87642	1.05365			3.36588	1.23294							3.66488	1.34246
	3.31619	1.21474							2.84477	1.04205			0.00907543	0.00332437			2.83395	1.03809			3.88243	1.42215			0.0263802	0.00966318							3.6411	1.33375
	0.8709	0.319014							4.66591	1.70914			2.46413	0.90262			3.82393	1.40072			2.78984	1.02193			3.31036	1.2126							3.92759	1.43869
	1.99733	0.73163							4.42616	1.62132			0.743973	0.27252			3.37007	1.23447			4.51798	1.65495			3.24004	1.18684							3.45913	1.26709
	3.28897	1.20476							3.15788	1.15675			2.3907	0.875724			3.22602	1.1817			3.43538	1.25839			2.33337	0.854722							3.92863	1.43907
	3.21419	1.17737							1.81158	0.663589			3.17033	1.16131			0.0221387	0.00810952			3.36518	1.23268			3.77465	1.38267							2.40003	0.879142
	3.85665	1.41271							2.51975	0.922997			3.80644	1.39431			2.34871	0.860341			3.33655	1.22219			0.641167	0.234862							3.77214	1.38175
	3.07093	1.1249							2.07217	0.759045			3.88944	1.42472			3.53853	1.29618			1.33598	0.489374			3.05146	1.11776							2.55979	0.937662
	3.71909	1.36232							2.49058	0.91231			3.23383	1.18457			2.17413	0.796395			2.92147	1.07015			4.2404	1.55328							2.19197	0.802928
	1.63421	0.59862							3.2396	1.18668			4.04005	1.47989			0.0252343	0.00924345			2.77472	1.01639			2.66098	0.974727							0.440542	0.161373
	1.24078	0.454502							2.97896	1.09121			3.54471	1.29844			0.043306	0.0158632			1.15998	0.424905			2.95126	1.08106							4.51707	1.65462
	3.26891	1.19742							2.89515	1.06051			3.67142	1.34486			3.67638	1.34668			3.42321	1.25394			3.19895	1.17179							2.57061	0.941625
	0.0158324	0.00579948							2.17669	0.797329			3.08664	1.13065			3.34662	1.22588			2.6042	0.95393			3.54191	1.29742							4.74714	1.7389
	0.605212	0.221692							0.47737	0.174863			4.27037	1.56425			3.17514	1.16307			3.94013	1.44329			3.60618	1.32096							4.87749	1.78665
	4.14618	1.51876							0.800889	0.293369			0.0110157	0.0040351			4.20992	1.54211			2.89976	1.06219			2.44121	0.894225							0.0708468	0.0259515
	3.59839	1.3181							2.95586	1.08274			3.97402	1.4557			1.99083	0.72925			4.34948	1.59323			2.47354	0.906069							3.56403	1.30552
	0.650994	0.238462							0.0662723	0.0242758			2.51823	0.922438			0.724211	0.265281			3.38422	1.23965			2.72868	0.999528							2.82293	1.03405
	1.91014	0.699694							2.2596	0.827701			3.63622	1.33196			3.76551	1.37932			3.45531	1.2657			2.08572	0.764009							4.08803	1.49746
	1.5498	0.567698							3.3938	1.24316			2.56508	0.939599			2.38437	0.873404			3.17647	1.16356			3.23779	1.18602							2.00948	0.736081
	2.74353	1.00497							2.82603	1.03519			2.91948	1.06942			3.59358	1.31634			3.87569	1.41968			2.48838	0.911504							4.13503	1.51468
	0.0123451	0.00452207							3.20093	1.17251			3.27441	1.19943			3.97299	1.45532			2.58052	0.945255			1.83362	0.671661							2.52217	0.923881
	2.07364	0.759583							3.63518	1.33158			2.92709	1.07221			4.26809	1.56342			4.10409	1.50335			2.72064	0.996581							3.04804	1.11651
	0.12287	0.0450077							2.06751	0.757339			2.97288	1.08898			3.08622	1.1305			3.80918	1.39532			3.84648	1.40898							0.0109989	0.00402895
	0.0440099	0.016121							2.703	0.99012			3.29289	1.2062			2.54774	0.933249			3.91935	1.43568			2.55629	0.93638							2.00117	0.733038
	3.50003	1.28208							2.13181	0.780891			4.11734	1.5082			4.85304	1.77769			3.37271	1.23544			2.74826	1.0067							4.54775	1.66586
	0.142701	0.052272							3.26102	1.19453			3.82144	1.39981			2.20121	0.806312			2.84741	1.04302			1.60256	0.587026							3.97638	1.45656
	1.78597	0.654207							1.17081	0.428872			3.32293	1.2172			4.26883	1.56369			3.66948	1.34415			2.94076	1.07721							5.27937	1.93386
	4.06659	1.48961							0.290057	0.106249			3.08349	1.1295			2.9473	1.07961			2.76021	1.01108			3.91457	1.43393							0.0561896	0.0205825
	4.32302	1.58354							2.71374	0.994055			3.62139	1.32653			3.325	1.21796			3.35398	1.22858			0.0313702	0.011491							1.34792	0.493748
	3.72786	1.36553							4.13707	1.51543			3.098	1.13481			4.78437	1.75254			2.85779	1.04682			3.12049	1.14305							3.87107	1.41799
	3.88061	1.42148							3.49019	1.27847			3.42141	1.25328			2.97082	1.08822			3.38853	1.24123			2.89014	1.05867							3.7818	1.38529
	0.0227373	0.00832878							0.0249899	0.00915391			0.895972	0.328199			3.67757	1.34711			2.88778	1.05781			2.19753	0.804966							2.33897	0.856774
	0.13503	0.049462							2.70075	0.989297			1.49629	0.548099			3.73893	1.36959			3.23623	1.18545			2.70389	0.990447							3.463	1.26851
	0.0600981	0.0220142							4.46031	1.63383			2.3269	0.852355			3.447	1.26265			3.27966	1.20135			4.63177	1.69664							0.167203	0.0612473
	0.74072	0.271329							4.13282	1.51387			2.90487	1.06406			2.9804	1.09173			2.87311	1.05243			2.55571	0.936167							4.3318	1.58676
	3.74953	1.37347							4.56299	1.67144			4.46308	1.63485			3.94012	1.44328			0.0144397	0.00528931			4.05073	1.4838							4.16533	1.52578
	2.13336	0.78146							2.49347	0.913368			2.76652	1.01339			3.06157	1.12147			4.24191	1.55383			3.39812	1.24475							3.6792	1.34771
	0.511671	0.187427							4.05127	1.484			3.02102	1.10661			4.1279	1.51207			3.72927	1.36605			2.18761	0.801331							2.29451	0.840489
	5.16902	1.89343							3.34085	1.22377			4.26908	1.56378			0.0137041	0.00501987			2.62684	0.962223			3.15273	1.15486							3.92313	1.43706
	4.00748	1.46796							4.25777	1.55964			3.18613	1.16709			3.26994	1.19779			0.847517	0.310449			3.46784	1.27029							0.445528	0.163199
	3.24021	1.1869							0.0171981	0.00629974			2.87011	1.05133			2.76652	1.01339			3.50021	1.28214			2.16795	0.794129							2.73014	1.00006
	2.69193	0.986066							0.022147	0.00811253			3.85276	1.41128			0.265622	0.0972984			3.50756	1.28483			3.03609	1.11213							0.026534	0.00971952
	2.3505	0.860997							3.26356	1.19546			1.64845	0.603834			3.42818	1.25576			3.9198	1.43584			2.18038	0.798682							2.75204	1.00808
	4.35605	1.59564							2.59259	0.949678			0.622988	0.228203			3.9043	1.43016			4.07745	1.49359			3.77122	1.38142							3.33728	1.22246
	2.03976	0.747172							3.10735	1.13824			0.810098	0.296742			3.73008	1.36634			3.81422	1.39716			3.84527	1.40854							2.36476	0.86622
	2.37972	0.871701							0.0233929	0.00856894			3.26326	1.19535			4.15244	1.52106			3.29839	1.20822			3.29747	1.20788							3.67216	1.34513
	3.90066	1.42883							0.0160399	0.00587547			1.32754	0.486283			0.73346	0.26867			2.85667	1.04641			2.42271	0.887449							2.44341	0.895032
	3.51026	1.28582							3.14434	1.15178			1.75962	0.644558			1.97384	0.723027			0.00942027	0.00345069			3.98485	1.45967							4.00518	1.46711
	5.96202	2.18391							4.70421	1.72317			3.00193	1.09962			3.40094	1.24578			2.63623	0.965663			2.51692	0.921959							3.55566	1.30245
	3.397	1.24434							3.77001	1.38097			0.0395939	0.0145034			4.01689	1.4714			3.57249	1.30862			3.18952	1.16834							0.0172666	0.00632483
	2.29219	0.839639							3.23153	1.18372			1.25142	0.4584			3.80065	1.3922			3.27669	1.20027			0.789006	0.289016							4.31574	1.58087
	2.63028	0.963482							3.59337	1.31627			2.81821	1.03232			2.70594	0.991197			3.45717	1.26638			3.55376	1.30176							2.67004	0.978046
	3.38687	1.24062							2.98572	1.09368			4.21206	1.5429			0.616893	0.225971			2.69085	0.985671			2.69291	0.986423							2.663	0.975469
	3.70641	1.35767							1.31034	0.479983			4.36321	1.59826			1.29049	0.472711			3.1767	1.16364			4.05099	1.4839							3.05436	1.11882
	3.73856	1.36945							2.69098	0.985717			0.60202	0.220523			2.84838	1.04337			2.30528	0.844435			2.007	0.735173							4.14455	1.51817
	3.80133	1.39244							3.72665	1.36509			4.01936	1.47231			3.80695	1.3945			3.25114	1.19091			2.02423	0.741486							3.03816	1.11289
	1.5694	0.57488							3.85431	1.41185			3.53112	1.29346			1.24807	0.457173			2.6735	0.979316			4.28495	1.5696							3.34156	1.22403
	0.0513566	0.0188121							0.392307	0.143704			3.17921	1.16456			4.2046	1.54016			3.30687	1.21132			4.12154	1.50974							2.03515	0.745482
	4.56526	1.67228							3.47313	1.27222			2.22748	0.815935			3.75081	1.37394			0.100816	0.0369293			2.47147	0.905312							0.559848	0.205075
	4.57126	1.67447							3.23185	1.18384			3.8986	1.42807			0.701449	0.256944			3.83748	1.40569			3.69144	1.35219							1.15386	0.422664
	2.43703	0.892696							3.16134	1.15801			3.81819	1.39862			2.80801	1.02859			3.85749	1.41302			2.15211	0.788326							2.08645	0.764276
	2.14527	0.78582							2.51539	0.921397			3.33026	1.21989			3.50229	1.2829			0.00913481	0.00334612			2.06714	0.757201							3.43261	1.25738
	3.481	1.2751							2.74339	1.00492			3.43782	1.25929			2.91815	1.06893			4.56166	1.67095			3.65894	1.34029							3.83972	1.40651
	3.35046	1.22729							1.91693	0.702181			3.50811	1.28504			1.63397	0.598529			3.73692	1.36885			3.52205	1.29014							2.61413	0.957567
	0.0210169	0.00769858							2.65734	0.973396			2.79285	1.02303			3.38508	1.23997			3.50571	1.28416			3.46273	1.26841							4.15086	1.52048
	3.80202	1.3927							1.74087	0.637689			3.85681	1.41277			3.08039	1.12836			0.969586	0.355164			3.48647	1.27711							3.46013	1.26746
	0.0796951	0.0291927							3.01359	1.10389			2.86412	1.04914			3.66902	1.34398			3.33925	1.22318			2.697	0.987922							3.98137	1.45839
	4.47784	1.64025							3.82698	1.40184			0.0155346	0.0056904			0.794353	0.290975			2.63484	0.965153			0.0363443	0.0133131							0.981857	0.359658
	2.41045	0.882959							3.16203	1.15827			2.22128	0.813665			2.04336	0.748492			2.9	1.06228			2.70753	0.99178							4.98155	1.82476
	1.54955	0.567607							2.57883	0.944638			3.77914	1.38432			2.89463	1.06032			3.17133	1.16167			0.014811	0.00542535							2.23007	0.816885
	3.11028	1.13931							3.75235	1.3745			3.90023	1.42867			2.13794	0.783135			3.79303	1.3894			2.45106	0.897832							2.5961	0.950962
	2.45454	0.899108							2.54276	0.931425			2.30394	0.843944			3.6659	1.34284			3.15802	1.1568			0.0327188	0.011985							1.72803	0.632984
	2.46983	0.90471							3.56114	1.30446			0.0162732	0.00596094			4.692	1.7187			1.30163	0.476792			1.09375	0.400644							3.06907	1.12421
	0.89921	0.329385							2.74478	1.00542			3.86091	1.41427			3.62365	1.32736			3.7431	1.37111			3.08231	1.12906							2.20006	0.80589
	3.05072	1.11749							2.37992	0.871773			3.76171	1.37793			3.63905	1.333			2.6582	0.973712			2.4442	0.895321							3.90912	1.43193
	6.09188	2.23148							3.46891	1.27068			2.34952	0.860639			2.63063	0.963612			2.83947	1.04011			4.40362	1.61306							2.85226	1.0448
	3.12296	1.14395							3.59296	1.31612			0.0721035	0.0264118			3.53308	1.29418			2.8313	1.03712			1.12601	0.412462							0.592308	0.216965
	3.20162	1.17277							2.5136	0.920741			3.69117	1.35209			1.91336	0.700873			4.16062	1.52405			3.82948	1.40275							2.1456	0.785941
	3.91202	1.43299							2.87311	1.05243			3.15764	1.15666			2.8414	1.04082			3.78498	1.38645			3.47863	1.27424							0.487524	0.178582
	2.22872	0.81639							2.75057	1.00755			3.68742	1.35072			2.64515	0.96893			2.3829	0.872866			3.49681	1.2809							1.86358	0.682636
	1.35635	0.496837							3.35592	1.22929			2.35099	0.861179			3.62998	1.32968			4.26552	1.56248			1.21506	0.44508							2.37632	0.870455
	3.90826	1.43161							2.89747	1.06136			3.42424	1.25431			1.96759	0.720735			2.81971	1.03287			3.09008	1.13191							2.3359	0.855651
	4.01452	1.47053							3.78329	1.38584			3.48861	1.27789			3.58179	1.31203			2.33632	0.855803			3.46259	1.26836							3.71466	1.36069
	2.07339	0.759492							3.79927	1.39169			3.67655	1.34674			2.21869	0.812716			3.94469	1.44496			3.42437	1.25436							1.42448	0.521794
	5.17349	1.89507							2.75772	1.01016			2.81009	1.02935			2.89086	1.05893			0.0239551	0.00877485			4.07109	1.49126							2.94641	1.07928
	3.44383	1.26149							2.7086	0.992174			3.13273	1.14753			3.60777	1.32154			1.60353	0.587381			3.09048	1.13206							2.12552	0.778586
	0.356264	0.130501							2.73277	1.00103			3.7821	1.3854			2.28158	0.835752			3.24156	1.1874			3.14883	1.15343							2.33557	0.855529
	3.47328	1.27228							2.39637	0.877801			0.0265003	0.00970716			3.58372	1.31273			3.71266	1.35996			0.0508057	0.0186104							3.35437	1.22872
	3.39359	1.24309							3.26996	1.1978			2.2984	0.841916			3.85602	1.41247			2.99542	1.09724			2.94185	1.07761							2.08747	0.764647
	3.69625	1.35395							3.94405	1.44472			2.63549	0.965391			3.04532	1.11551			3.32576	1.21824			2.19615	0.80446							2.79698	1.02455
	4.92712	1.80482							3.29498	1.20697			3.95517	1.4488			3.66226	1.3415			1.83618	0.672602			1.54806	0.56706							3.78608	1.38686
	0.0395229	0.0144774							2.87062	1.05152			0.771988	0.282782			4.0277	1.47537			1.43868	0.526993			2.61639	0.958395							2.2899	0.838799
	1.27544	0.467201							0.17142	0.0627917			2.22535	0.815154			2.55735	0.936769			0.0203868	0.00746777			4.42192	1.61977							3.79668	1.39074
	4.56362	1.67167							3.19742	1.17123			3.50278	1.28308			1.35072	0.494774			3.15656	1.15626			1.12841	0.413342							2.22067	0.813443
	1.9616	0.718541							3.37555	1.23648			3.68545	1.35			3.72657	1.36506			0.038704	0.0141774			3.06839	1.12396							4.32008	1.58246
	3.10135	1.13604							0.867838	0.317893			4.70812	1.7246			1.58495	0.580575			1.11586	0.408745			3.009	1.10221							0.0409472	0.0149991
	4.4977	1.64753							2.82952	1.03647			3.35941	1.23056			2.67614	0.980282			3.66548	1.34268			2.1471	0.786492							3.15576	1.15597
	3.62939	1.32946							4.15689	1.52269			2.95308	1.08173			2.66355	0.97567			1.3722	0.502642			2.71885	0.995927							3.47279	1.2721
	4.76479	1.74536							4.62311	1.69346			1.55438	0.569375			2.72529	0.998284			3.33903	1.2231			0.0199282	0.00729977							2.19437	0.803806
	1.80385	0.660759							3.1667	1.15998			3.63361	1.33101			3.74362	1.3713			2.744	1.00514			4.05248	1.48444							3.46722	1.27006
	0.500267	0.18325							2.7484	1.00675			3.64114	1.33377			3.1814	1.16536			4.08749	1.49726			3.76821	1.38031							5.61505	2.05682
	4.10695	1.50439							1.19835	0.438961			3.70423	1.35688			2.73096	1.00036			3.3544	1.22873			1.58154	0.579325							2.09572	0.76767
	4.16459	1.52551							4.04707	1.48246			3.25419	1.19202			4.03175	1.47685			3.50973	1.28563			1.52655	0.559181							4.99526	1.82978
	2.24449	0.822167							0.300651	0.11013			3.61358	1.32367			2.88402	1.05643			2.08013	0.761961			3.68256	1.34894							0.0255829	0.00937112
	0.0128333	0.0047009							3.59115	1.31545			1.43237	0.524682			0.0658514	0.0241217			1.11081	0.406894			4.03271	1.4772							3.23133	1.18365
	5.91777	2.1677							4.40532	1.61369			2.73361	1.00133			2.91966	1.06948			3.2962	1.20741			3.1747	1.16291							2.28227	0.836005
	2.97256	1.08886							3.69911	1.355			0.101545	0.0371963			2.91459	1.06763			2.77571	1.01675			1.50408	0.550951							4.42687	1.62158
	0.518708	0.190005							1.14081	0.417882			1.48011	0.542172			3.85663	1.4127			3.42358	1.25407			3.69111	1.35207							1.60572	0.588183
	0.029712	0.0108836							3.44451	1.26174			3.22879	1.18272			3.44614	1.26234			1.84933	0.677417			3.47702	1.27365							1.93851	0.710086
	3.51874	1.28893							3.14037	1.15033			1.44751	0.53023			1.79069	0.655936			3.83179	1.4036			3.01637	1.10491							3.76029	1.37741
	1.96524	0.719875							3.95295	1.44798			2.53528	0.928684			3.46173	1.26805			3.15647	1.15623			2.51993	0.923059							0.609087	0.223111
	3.35386	1.22853							1.21749	0.44597			0.00931327	0.00341149			3.01874	1.10578			3.37308	1.23557			3.30903	1.21211							3.3533	1.22833
	2.90811	1.06525							3.33973	1.22336			0.508274	0.186183			2.93795	1.07618			2.57327	0.942598			3.70027	1.35543							3.99663	1.46398
	3.6145	1.32401							0.03752	0.0137437			3.44155	1.26065			0.145129	0.0531613			3.03817	1.11289			0.870737	0.318955							3.51922	1.2891
	2.94436	1.07853							3.76593	1.37948			2.96596	1.08644			4.13573	1.51493			3.7301	1.36635			3.77047	1.38114							3.23127	1.18363
	3.02298	1.10733							3.19279	1.16953			3.73283	1.36735			1.43448	0.525456			3.05359	1.11854			2.63525	0.965304							1.43956	0.527317
	2.88168	1.05557							3.74587	1.37213			3.84019	1.40668			0.767349	0.281083			3.53946	1.29652			2.13993	0.783866							3.52483	1.29116
	4.66655	1.70938							3.01727	1.10524			4.35587	1.59558			1.84676	0.676476			4.29725	1.5741			3.21633	1.17816							4.08922	1.4979
	0.0172506	0.00631897							2.66081	0.974667			3.88533	1.42321			1.38035	0.505627			3.29732	1.20782			0.013492	0.00494219							0.021754	0.00796857
	0.0348267	0.0127572							0.0276223	0.0101182			3.78584	1.38677			3.14841	1.15328			3.60463	1.32039			2.12945	0.780025							4.14047	1.51667
	0.0345942	0.012672							3.29233	1.20599			1.49313	0.54694			4.36675	1.59956			2.05212	0.7517			4.60379	1.68639							0.610062	0.223468
	5.04313	1.84732							3.72113	1.36307			3.9569	1.44943			3.30325	1.21			2.97096	1.08828			2.39233	0.87632							4.4121	1.61617
	4.44258	1.62734							2.55057	0.934286			4.39871	1.61127			3.49626	1.2807			3.43278	1.25744			0.019801	0.0072532							2.50408	0.917254
	3.83028	1.40305							3.46466	1.26912			0.351267	0.12867			2.79434	1.02358			3.00619	1.10118			3.24437	1.18843							3.26141	1.19467
	1.43539	0.525789							2.04168	0.747877			3.35807	1.23007			4.21563	1.5442			3.1985	1.17163			2.60921	0.955767							0.0160716	0.0058871
	2.66545	0.976364							3.72364	1.36399			4.25497	1.55861			2.74541	1.00566			4.04816	1.48286			3.02106	1.10663							3.51623	1.28801
	4.24288	1.55418							2.75414	1.00885			3.4896	1.27826			4.86326	1.78143			3.3198	1.21606			3.65838	1.34008							2.6757	0.980122
	2.3238	0.851219							2.96536	1.08622			3.64993	1.33698			3.12773	1.1457			3.46693	1.26995			3.10163	1.13614							2.81313	1.03046
	2.47077	0.905055							4.10578	1.50397			2.34036	0.857283			3.9155	1.43426			3.58854	1.3145			3.73006	1.36634							1.04228	0.381792
	3.68663	1.35043							3.51347	1.287			2.85781	1.04683			2.30606	0.844721			4.10731	1.50453			3.95046	1.44707							2.34342	0.858404
	3.21267	1.17682							3.16268	1.1585			3.12142	1.14339			2.43951	0.893602			3.69093	1.35201			3.52062	1.28962							3.00501	1.10075
	3.7292	1.36602							2.50862	0.918919			2.9939	1.09668			3.05181	1.11789			3.43318	1.25759			3.63109	1.33008							3.73755	1.36908
	4.19924	1.5382							1.61555	0.591782			3.21836	1.1789			3.57323	1.30889			3.74768	1.37279			2.24739	0.823227							2.86329	1.04884
	2.3731	0.869277							3.65135	1.3375			3.63928	1.33308			4.2221	1.54657			3.1115	1.13975			4.1358	1.51496							2.54472	0.932143
	5.54631	2.03164							4.37378	1.60213			2.37426	0.869702			2.8609	1.04796			4.30076	1.57539			3.12003	1.14288							3.44996	1.26374
	2.06198	0.75531							2.98383	1.09299			3.09197	1.1326			3.08164	1.12882			3.34146	1.22399			3.15405	1.15534							4.28267	1.56876
	0.750773	0.275011							3.78827	1.38766			1.49326	0.546987			0.0179997	0.00659336			0.377001	0.138097			2.24131	0.821002							3.61788	1.32524
	3.57144	1.30823							3.52826	1.29242			0.842	0.308428			3.51376	1.28711			2.57062	0.941629			2.58771	0.947888							3.5377	1.29588
	4.88818	1.79056							2.56959	0.941251			4.37098	1.60111			0.710979	0.260435			0.451626	0.165433			4.08173	1.49516							2.49315	0.913252
	3.73041	1.36647							3.03824	1.11292			3.96233	1.45142			3.24993	1.19046			3.38412	1.23962			2.22935	0.816619							3.02252	1.10716
	2.67951	0.981514							2.86876	1.05084			3.29043	1.2053			3.4786	1.27423			2.7619	1.01169			2.63438	0.964983							4.06699	1.48976
	2.38401	0.873275							2.055	0.752756			2.88784	1.05783			3.08233	1.12907			3.41493	1.2509			3.37486	1.23623							3.48933	1.27815
	2.41705	0.885376							0.93219	0.341465			3.05042	1.11738			0.0639119	0.0234112			0.915253	0.335261			3.25318	1.19165							4.83756	1.77202
	3.29079	1.20543							2.13989	0.783849			0.229827	0.0841868			4.18057	1.53136			4.05475	1.48527			3.09759	1.13466							2.39954	0.878963
	2.69673	0.987825							3.78602	1.38683			3.38264	1.23908			1.80593	0.661518			3.51392	1.28717			3.34271	1.22445							2.25759	0.826963
	1.37809	0.504802							3.57292	1.30878			2.94132	1.07742			2.75474	1.00907			2.49145	0.912629			2.80129	1.02612							2.52842	0.92617
	2.23906	0.820176							3.0943	1.13346			1.91405	0.701126			3.02666	1.10868			2.42729	0.889126			2.7701	1.0147							3.1406	1.15042
	2.66296	0.975454							0.0112139	0.00410769			0.0171745	0.00629108			3.90077	1.42887			3.64588	1.3355			3.85774	1.41311							2.63128	0.963848
	3.41393	1.25054							2.33158	0.854067			3.51744	1.28845			4.12491	1.51097			0.0131194	0.00480569			3.33647	1.22216							1.48269	0.543117
	4.04749	1.48261							2.63978	0.966961			4.37262	1.60171			3.8737	1.41895			3.52624	1.29168			4.02632	1.47486							1.79745	0.658414
	2.59403	0.950206							1.02978	0.377213			3.92924	1.4393			3.30366	1.21014			3.16668	1.15997			3.76826	1.38033							2.56211	0.938512
	3.856	1.41247							2.98917	1.09494			3.77161	1.38156			4.14511	1.51837			3.93594	1.44175			2.46106	0.901497							1.61097	0.590106
	4.26146	1.56099							2.30499	0.844328			2.70328	0.990224			3.15616	1.15611			1.48006	0.542153			2.47381	0.906168							2.90137	1.06278
	3.64612	1.33559							1.22388	0.448311			3.09323	1.13306			2.19112	0.802616			1.16218	0.425712			3.7659	1.37946							3.06458	1.12257
	2.37895	0.871421							2.885	1.05679			0.795721	0.291476			1.72922	0.63342			3.41341	1.25035			3.33628	1.22209							2.82102	1.03335
	2.96295	1.08534							3.6449	1.33514			3.90656	1.43099			1.53898	0.563736			2.88335	1.05618			3.07437	1.12616							2.40113	0.879543
	2.14683	0.786393							3.9927	1.46254			2.15697	0.790108			2.38606	0.874024			2.62216	0.960507			1.26861	0.464697							4.50016	1.64843
	0.134195	0.0491562							3.57853	1.31083			2.39088	0.875789			0.0397558	0.0145627			1.4506	0.531362			3.36245	1.23168							0.988635	0.362141
	3.91327	1.43345							3.36896	1.23407			3.18484	1.16662			0.0831087	0.0304431			3.00015	1.09897			2.1591	0.790889							3.3965	1.24415
	2.61188	0.956742							3.39551	1.24379			3.43303	1.25754			3.83038	1.40308			3.78562	1.38669			3.6639	1.3421							2.92868	1.07279
	2.85268	1.04495							4.16846	1.52692			0.0739929	0.0271039			3.51158	1.28631			2.55246	0.934977			3.4163	1.25141							3.33697	1.22235
	0.374887	0.137323							2.14224	0.784712			3.3019	1.2095			2.95554	1.08263			0.495163	0.18138			2.72306	0.997469							4.10944	1.50531
	1.86504	0.683174							3.43949	1.2599			2.9044	1.06389			3.88646	1.42363			2.73649	1.00239			0.670042	0.245439							1.53661	0.562866
	0.0444749	0.0162914							3.56483	1.30581			4.36111	1.59749			4.74661	1.7387			1.64433	0.602326			3.26122	1.1946							3.7727	1.38196
	5.21196	1.90916							2.54846	0.933512			2.66514	0.976253			3.10849	1.13865			3.77778	1.38382			2.45755	0.900211							3.63313	1.33083
	2.56962	0.941264							0.0834986	0.0305859			4.37157	1.60132			1.88548	0.690658			1.67466	0.613436			3.75591	1.3758							4.08249	1.49543
	6.00212	2.1986							3.58257	1.31231			4.13969	1.51638			3.26783	1.19702			1.66379	0.609454			3.046	1.11576							4.3071	1.57771
	3.00919	1.10228							3.02492	1.10804			3.61741	1.32507			3.2993	1.20855			1.89361	0.693637			3.31745	1.2152							1.75025	0.641124
	4.38938	1.60785							2.44117	0.894212			2.32722	0.85247			3.12965	1.1464			0.0711038	0.0260457			3.4781	1.27404							4.69028	1.71807
	2.35743	0.863538							3.13772	1.14936			3.52984	1.293			3.24927	1.19022			3.3357	1.22188			2.10249	0.77015							2.9355	1.07529
	4.15762	1.52295							2.68462	0.983387			3.63278	1.3307			2.29346	0.840104			3.6655	1.34269			3.55855	1.30351							2.70865	0.992189
	4.48117	1.64147							2.41882	0.886024			3.13745	1.14926			2.82259	1.03393			2.9009	1.06261			3.67445	1.34597							3.07931	1.12797
	3.36448	1.23242							3.49461	1.28009			0.0190522	0.00697888			2.90496	1.0641			3.23592	1.18533			1.45226	0.531967							2.83601	1.03884
	2.85665	1.0464							3.85238	1.41114			3.94944	1.4467			3.18423	1.1664			3.97362	1.45555			3.21256	1.17677							3.73021	1.36639
	3.49799	1.28133							0.0181809	0.00665973			3.49642	1.28075			4.09161	1.49878			2.90084	1.06259			2.26702	0.830421							3.88706	1.42385
	3.55608	1.30261							4.68605	1.71652			4.24177	1.55378			2.35072	0.861077			0.290125	0.106274			2.57715	0.94402							2.95949	1.08407
	2.45605	0.899663							0.0205149	0.00751469			3.78117	1.38506			0.83689	0.306556			3.42348	1.25404			3.14711	1.1528							1.02077	0.373911
	3.19238	1.16938							2.58435	0.946657			3.8877	1.42408			3.48145	1.27527			2.94035	1.07706			3.02822	1.10925							2.03865	0.746766
	0.658196	0.2411							4.10209	1.50261			2.59658	0.951137			4.07094	1.4912			0.018115	0.0066356			0.825926	0.30254							4.61342	1.68992
	3.04949	1.11704							3.58102	1.31174			2.56673	0.940205			4.33048	1.58627			3.10228	1.13638			3.76119	1.37774							3.72438	1.36426
	3.1338	1.14793							2.5864	0.94741			3.44731	1.26277			2.99456	1.09692			0.0140353	0.00514117			1.99588	0.731099							2.62728	0.962383
	3.12389	1.14429							3.48596	1.27692			3.53939	1.29649			3.58381	1.31276			3.46559	1.26946			0.0465467	0.0170503							1.93292	0.708036
	2.87357	1.0526							2.76014	1.01105			4.06288	1.48825			3.69629	1.35397			3.14938	1.15363			3.62468	1.32774							3.95466	1.44861
	3.31749	1.21521							3.20721	1.17481			3.27929	1.20122			1.17482	0.43034			4.18201	1.53189			0.879382	0.322121							2.86919	1.051
	3.6591	1.34035							3.26347	1.19542			1.11772	0.409425			3.1871	1.16745			3.28682	1.20398			2.09276	0.766588							2.27554	0.833542
	3.5921	1.3158							3.91309	1.43338			3.09341	1.13313			5.04951	1.84966			3.43232	1.25727			3.88348	1.42253							3.42961	1.25628
	3.02245	1.10714							4.0171	1.47148			2.04215	0.748048			3.141	1.15056			3.41668	1.25155			3.23907	1.18648							0.751805	0.275389
	1.57459	0.57678							4.16726	1.52649			3.67343	1.34559			3.57299	1.3088			3.37489	1.23624			1.32076	0.483801							3.98122	1.45834
	0.0563461	0.0206398							4.04528	1.4818			2.21068	0.809782			5.02989	1.84247			2.30585	0.844643			2.34496	0.858969							3.02318	1.1074
	4.23361	1.55079							2.75884	1.01058			2.98382	1.09299			2.45077	0.897729			4.82373	1.76695			2.22701	0.815765							3.95733	1.44959
	3.01078	1.10286							3.20105	1.17256			4.45821	1.63306			4.26628	1.56276			2.5435	0.931694			0.570108	0.208833							1.04102	0.381331
	3.75891	1.3769							4.60422	1.68654			3.79905	1.39161			4.18285	1.53219			2.84916	1.04366			3.22281	1.18053							3.14877	1.15341
	2.39626	0.877759							0.974624	0.357009			3.5669	1.30657			3.81336	1.39685			1.34551	0.492868			0.0732985	0.0268495							2.90927	1.06568
	0.034478	0.0126294							4.12463	1.51087			3.29734	1.20783			2.87818	1.05429			0.0341128	0.0124957			3.52599	1.29159							3.67177	1.34498
	3.8753	1.41954							3.10307	1.13667			3.31607	1.21469			3.47925	1.27446			2.33715	0.856109			4.52322	1.65687							3.19122	1.16896
	3.90602	1.43079							1.57865	0.578265			2.73374	1.00138			3.57448	1.30935			3.45082	1.26405			0.763595	0.279708							3.01116	1.103
	1.26547	0.463549							0.0325536	0.0119245			4.09222	1.499			2.71379	0.994073			2.17674	0.79735			3.46025	1.2675							0.145717	0.0533769
	1.87234	0.685847							3.69651	1.35405			4.03158	1.47679			4.03098	1.47656			4.01372	1.47024			0.971919	0.356018							1.30924	0.47958
	3.55399	1.30184							0.04289	0.0157108			3.01949	1.10605			5.16461	1.89182			2.40322	0.880309			0.0138575	0.00507608							3.38414	1.23963
	0.0203194	0.0074431							2.53975	0.930321			2.67016	0.978092			2.35686	0.863327			0.912134	0.334118			2.82644	1.03534							3.66094	1.34102
	3.78092	1.38497							2.94578	1.07905			3.95643	1.44926			2.80569	1.02774			3.51893	1.289			2.27871	0.834703							3.57296	1.30879
	4.00993	1.46885							3.05748	1.11997			1.83685	0.672845			1.96011	0.717998			3.31149	1.21301			3.01352	1.10387							2.37634	0.870463
	3.00343	1.10017							1.91651	0.702026			2.70009	0.989056			4.06631	1.48951			3.3662	1.23306			2.03319	0.744765							1.78016	0.65208
	3.20015	1.17223							2.92582	1.07174			3.03254	1.11083			4.12397	1.51063			2.99324	1.09644			0.303952	0.111339							0.0441664	0.0161784
	1.24474	0.455954							3.27	1.19782			4.05392	1.48497			2.81185	1.02999			3.31822	1.21548			3.11226	1.14004							3.69115	1.35208
	3.93343	1.44083							2.8959	1.06078			2.9839	1.09302			2.68329	0.982902			3.57425	1.30926			2.51146	0.919959							2.49864	0.915262
	2.79447	1.02363							2.86228	1.04846			3.4745	1.27272			2.82742	1.0357			3.49621	1.28068			0.0187204	0.00685736							1.69866	0.622228
	5.00277	1.83254							1.33908	0.490512			2.73297	1.0011			4.04307	1.48099			1.24035	0.454344			2.40956	0.882632							3.77718	1.3836
	3.32968	1.21968							2.61235	0.956915			4.46753	1.63647			3.72118	1.36308			3.37492	1.23625			0.759271	0.278124							2.6805	0.981878
	1.10636	0.405265							3.22922	1.18288			3.78337	1.38587			2.52656	0.925488			2.92005	1.06963			2.40009	0.879164							3.12796	1.14579
	3.09757	1.13465							3.48937	1.27817			3.8793	1.421			2.78814	1.02131			2.22049	0.813374			2.81121	1.02976							2.40877	0.882342
	4.02196	1.47326							3.45058	1.26396			3.60433	1.32028			2.72207	0.997106			2.67603	0.980241			2.61687	0.958572							4.52029	1.6558
	1.68081	0.615686							3.39676	1.24425			0.825426	0.302357			2.14617	0.78615			2.74639	1.00601			3.37825	1.23747							3.0794	1.128
	2.55906	0.937394							1.56231	0.57228			3.4714	1.27159			2.92019	1.06968			2.9094	1.06573			3.58341	1.31262							3.25897	1.19378
	0.0597959	0.0219035							4.0537	1.48489			3.19003	1.16852			3.15984	1.15746			1.96335	0.719183			4.07417	1.49239							2.08055	0.762116
	2.97006	1.08795							2.14697	0.786445			4.11173	1.50615			3.21897	1.17912			2.31709	0.84876			2.0827	0.762902							2.8851	1.05683
	0.974729	0.357047							3.81975	1.39919			4.26157	1.56103			2.3021	0.843271			1.17543	0.430564			2.25874	0.827384							2.60625	0.954679
	3.15606	1.15608							3.42912	1.2561			2.5348	0.928509			4.3365	1.58848			1.21599	0.445423			2.52135	0.923582							4.03892	1.47948
	5.55764	2.03579							3.0568	1.11972			1.17453	0.430236			2.57261	0.942359			3.56523	1.30596			3.97858	1.45737							3.29933	1.20856
	2.25317	0.825345							3.74335	1.37121			3.0223	1.10708			2.86527	1.04956			0.0162	0.00593414			3.73844	1.36941							2.48964	0.911964
	3.81398	1.39708							2.6091	0.955724			3.10704	1.13812			3.48779	1.27759			3.26872	1.19735			3.8452	1.40851							3.4845	1.27639
	2.10998	0.772894							3.4959	1.28057			3.69286	1.35271			1.29307	0.473658			3.19262	1.16947			4.44678	1.62888							5.06673	1.85597
	1.80638	0.661686							2.77749	1.01741			2.84817	1.0433			2.20642	0.80822			2.62413	0.96123			3.21651	1.17822							2.73678	1.00249
	0.0900239	0.0329762							3.53496	1.29487			3.39787	1.24465			1.619	0.593046			2.71114	0.993101			3.17223	1.162							2.03558	0.745643
	0.0177853	0.00651484							3.26878	1.19737			3.11595	1.14139			2.58058	0.945277			1.64039	0.600881			0.0334043	0.0122361							4.61749	1.69141
	3.28887	1.20473							2.40601	0.881333			3.86695	1.41648			2.97848	1.09103			3.71225	1.35981			2.54442	0.932032							2.7164	0.995028
	5.18389	1.89888							2.43348	0.891396			3.85049	1.41045			3.91212	1.43302			2.78166	1.01893			3.41888	1.25235							2.65474	0.972444
	2.62961	0.963236							3.39587	1.24392			2.39549	0.877477			2.50692	0.918296			2.80926	1.02904			0.749569	0.27457							2.74107	1.00406
	2.85903	1.04727							3.53315	1.29421			3.10265	1.13652			2.70241	0.989904			3.3108	1.21276			0.677018	0.247995							2.96027	1.08436
	3.81978	1.3992							2.46609	0.903339			3.64174	1.33398			3.11101	1.13958			3.71973	1.36255			0.593618	0.217445
	0.0171576	0.0062849							3.00301	1.10002			3.02584	1.10838			2.37754	0.870905			3.17481	1.16295			4.42653	1.62146
	1.05679	0.387107							3.56325	1.30524			3.50315	1.28322			2.98134	1.09208			1.04694	0.3835			0.817532	0.299465
	1.64029	0.600845							2.16745	0.793947			2.95002	1.0806			1.91839	0.702716			3.05903	1.12054			2.83565	1.03871
	2.02804	0.74288							3.98754	1.46065			2.0745	0.759898			4.02687	1.47506			3.05922	1.12061			3.42247	1.25367
	3.57431	1.30929							3.69451	1.35332			2.48633	0.910752			2.90067	1.06253			2.78351	1.01961			3.41035	1.24922
	4.79507	1.75646							3.83577	1.40506			2.49298	0.91319			3.31088	1.21279			2.65997	0.97436			3.99011	1.4616
	2.16851	0.794335							4.36557	1.59913			2.7437	1.00503			0.27072	0.0991658			3.29986	1.20875			1.98968	0.728827
	4.08061	1.49474							2.93666	1.07571			0.0232456	0.00851497			2.62901	0.963018			2.94887	1.08018			3.26276	1.19516
	0.550485	0.201645							2.77961	1.01818			3.71374	1.36036			3.60999	1.32236			0.701382	0.256919			3.00643	1.10127
	3.65549	1.33902							3.11961	1.14273			4.19541	1.5368			1.80275	0.660356			3.19163	1.16911			2.92769	1.07243
	3.29625	1.20743							1.25023	0.457963			3.66562	1.34273			3.03811	1.11287			3.9377	1.44239			1.79703	0.65826
	2.19413	0.803719							2.96082	1.08456			1.94477	0.712377			4.23231	1.55031			2.99954	1.09874			2.13003	0.780238
	4.06961	1.49072							3.14636	1.15252			2.94754	1.0797			3.01927	1.10597			2.61993	0.95969			3.50198	1.28279
	0.404887	0.148312							5.22281	1.91314			4.41209	1.61617			2.16343	0.792473			0.69245	0.253647			0.0262848	0.00962825
	0.0210866	0.00772413							3.19798	1.17143			2.86068	1.04788			4.42682	1.62156			2.76836	1.01406			3.54733	1.2994
	0.014484	0.00530555							0.0251127	0.00919891			3.71535	1.36095			2.58893	0.948335			2.69771	0.988183			3.62838	1.32909
	1.5296	0.560299							2.83227	1.03747			3.56939	1.30748			0.0261735	0.00958745			2.412	0.883528			3.88916	1.42462
	1.75274	0.642036							2.9445	1.07858			3.14402	1.15167			4.19642	1.53717			3.66527	1.3426			3.1759	1.16334
	2.72681	0.998842							4.81816	1.76491			1.56257	0.572374			5.1909	1.90145			0.860206	0.315097			3.5168	1.28822
	0.130774	0.0479032							1.14162	0.418181			2.97311	1.08906			2.86043	1.04779			3.03993	1.11354			4.52536	1.65766
	0.0224583	0.00822658							3.19747	1.17125			3.16433	1.15911			3.54488	1.2985			2.52359	0.924401			4.17264	1.52846
	2.0164	0.738618							4.5216	1.65628			2.69297	0.986446			3.78078	1.38492			3.46306	1.26853			2.43507	0.891978
	3.14015	1.15025							3.23406	1.18465			2.18748	0.801283			3.77922	1.38435			2.68524	0.983614			1.80971	0.662904
	3.44495	1.2619							3.89619	1.42719			3.88303	1.42237			0.0190258	0.00696922			3.76773	1.38014			3.95203	1.44764
	4.05336	1.48476							3.52732	1.29207			3.55665	1.30282			3.6939	1.35309			3.3199	1.21609			2.46916	0.904464
	3.62883	1.32926							2.72264	0.997316			4.47298	1.63847			3.6961	1.3539			3.08349	1.12949			3.43108	1.25682
	2.68226	0.982524							3.80162	1.39255			0.241744	0.088552			3.22452	1.18115			3.66343	1.34193			4.57012	1.67405
	1.97709	0.724218							3.11708	1.1418			0.0123176	0.00451197			3.19663	1.17094			3.234	1.18463			3.94948	1.44671
	3.69633	1.35398							2.20265	0.806841			3.2705	1.198			1.25408	0.459376			4.01566	1.47095			2.66292	0.975437
	3.28182	1.20214							3.15615	1.15611			3.8044	1.39357			0.220587	0.0808021			1.80471	0.661073			2.27151	0.832065
	2.62349	0.960994							2.07281	0.759278			3.47795	1.27399			3.03309	1.11103			3.73984	1.36992			3.66058	1.34089
	4.17117	1.52792							2.75994	1.01098			2.45503	0.899289			2.20739	0.808576			2.1542	0.789091			1.56901	0.574736
	4.06882	1.49043							2.86263	1.04859			3.34062	1.22368			0.992354	0.363503			3.48538	1.27671			3.64441	1.33496
	2.90802	1.06522							4.08143	1.49505			2.80807	1.02861			4.19553	1.53684			3.72263	1.36362			3.48183	1.27541
	0.716156	0.262331							4.61858	1.6918			2.39208	0.876229			2.42682	0.888955			3.90749	1.43133			3.12435	1.14446
	2.09011	0.765617							2.44146	0.894318			3.40141	1.24595			4.9986	1.83101			2.76265	1.01197			3.16385	1.15893
	3.45508	1.26561							2.09298	0.766668			2.74509	1.00554			1.73528	0.635639			3.27977	1.20139			2.06556	0.756623
	3.00146	1.09945							2.4759	0.906933			3.76562	1.37936			2.86863	1.05079			1.20242	0.440452			2.77939	1.0181
	3.25818	1.19348							3.65898	1.3403			2.58756	0.947833			3.77365	1.3823			2.36158	0.865058			3.53598	1.29525
	3.77885	1.38421							3.73334	1.36754			3.71351	1.36028			2.90627	1.06458			2.48852	0.911554			0.0284302	0.0104141
	2.37262	0.869099							0.958988	0.351281			4.04701	1.48244			2.49821	0.915106			4.39577	1.61019			1.4645	0.536454
	3.4503	1.26386							2.32076	0.850106			0.0114413	0.004191			4.42607	1.62129			3.20554	1.1742			1.19675	0.438376
	2.72079	0.996638							1.12521	0.412169			3.12641	1.14522			1.18556	0.434276			3.0967	1.13434			3.06644	1.12325
	0.86446	0.316655							4.32248	1.58334			3.43347	1.25769			4.35323	1.59461			3.90993	1.43222			3.6486	1.3365
	4.11379	1.5069							2.31193	0.846871			1.33359	0.488499			3.30013	1.20885			0.785653	0.287788			3.1109	1.13954
	3.66202	1.34141							2.26625	0.830137			2.70123	0.989471			4.80159	1.75884			3.03853	1.11303			2.95427	1.08216
	2.83465	1.03835							0.137953	0.0505329			4.08972	1.49808			3.39273	1.24277			1.43292	0.524883			2.24856	0.823657
	3.62317	1.32718							0.552528	0.202393			3.10988	1.13916			2.83897	1.03993			1.40157	0.513403			3.483	1.27584
	0.0306187	0.0112157							0.622993	0.228205			3.20084	1.17248			3.7297	1.3662			3.17776	1.16403			3.90549	1.4306
	2.85571	1.04606							1.17117	0.429006			2.87891	1.05456			2.06784	0.757459			2.18597	0.800729			2.318	0.849092
	3.94848	1.44635							0.847691	0.310513			2.7859	1.02049			3.62172	1.32665			3.42277	1.25377			3.09916	1.13523
	3.99839	1.46463							1.67297	0.612815			4.13774	1.51567			3.31608	1.21469			4.02913	1.47589			2.84937	1.04374
	0.36296	0.132954							0.0290964	0.0106581			2.7331	1.00115			3.2663	1.19646			2.66957	0.977873			2.79101	1.02236
	2.56643	0.940094							4.46643	1.63607			3.03221	1.11071			3.58065	1.31161			2.48348	0.909708			1.72757	0.632816
	0.0230628	0.008448							3.36649	1.23316			0.0114663	0.00420017			3.6206	1.32624			3.0753	1.12649			3.50148	1.28261
	3.83956	1.40645							3.17082	1.16149			3.07761	1.12734			3.66513	1.34255			3.26319	1.19532			3.93542	1.44156
	0.0225513	0.00826065							2.58347	0.946337			0.183674	0.0672807			2.92993	1.07324			4.21109	1.54254			3.47994	1.27472
									3.87651	1.41998			3.15461	1.15555			0.658545	0.241228			3.04488	1.11535			2.58283	0.946102
									0.758718	0.277921			0.0210675	0.00771712			4.84776	1.77575			2.47829	0.907809			2.69026	0.985453
									4.16417	1.52535			3.85191	1.41097			4.25284	1.55783			3.77026	1.38106			3.55665	1.30282
									3.21413	1.17735			3.93777	1.44242			1.51845	0.556213			0.0694848	0.0254526			1.09983	0.402871
									4.26481	1.56222			3.32733	1.21882			0.95303	0.349099			2.8259	1.03514			3.41535	1.25106
									2.74218	1.00447			3.71606	1.36121			3.77015	1.38102			2.83626	1.03893			0.815603	0.298759
									1.44699	0.530038			3.02669	1.10869			2.43903	0.893426			1.5001	0.549491			3.02338	1.10748
									2.71688	0.995204			3.36783	1.23365			3.11979	1.14279			2.12931	0.779977			0.0161618	0.00592015
									2.68127	0.982161			3.1229	1.14393			3.89655	1.42732			4.3277	1.58526			3.79571	1.39039
									2.05534	0.75288			4.09851	1.5013			1.80559	0.661395			3.27498	1.19964			2.42697	0.889009
									3.39179	1.24243			3.00998	1.10257			3.14449	1.15184			1.70263	0.623679			2.90817	1.06527
									2.47212	0.90555			3.77115	1.38139			3.28455	1.20314			3.54446	1.29835			3.24256	1.18776
									2.9237	1.07096			1.89347	0.693587			2.87445	1.05292			2.80993	1.02929			2.61793	0.958957
									2.64315	0.968196			3.36464	1.23248			1.94809	0.713595			3.59265	1.316			3.40599	1.24763
									4.064	1.48866			3.91343	1.43351			3.73017	1.36638			0.0113947	0.00417394			2.40826	0.882157
									3.92609	1.43814			3.35108	1.22752			4.23253	1.55039			4.42179	1.61972			3.89618	1.42719
									2.77535	1.01662			2.68273	0.982696			3.13373	1.1479			1.98159	0.725867			2.90385	1.06369
									1.55978	0.571356			3.54076	1.29699			2.23241	0.817741			3.43239	1.2573			2.9905	1.09543
									3.79013	1.38834			3.52722	1.29204			3.28712	1.20409			0.942467	0.34523			0.954104	0.349493
									3.48357	1.27605			2.98585	1.09373			1.88361	0.689973			3.61126	1.32282			1.12575	0.412367
									1.3779	0.504732			3.37035	1.23457			4.03185	1.47689			2.60121	0.952836			3.08292	1.12929
									3.452	1.26448			0.08422	0.0308501			4.60497	1.68682			1.49329	0.546999			2.99759	1.09803
									3.91797	1.43517			0.559468	0.204935			2.33592	0.855657			2.32235	0.850685			3.53297	1.29414
									0.594967	0.217939			0.0110157	0.0040351			2.88313	1.0561			3.0488	1.11679			3.37759	1.23723
									2.61173	0.956687			2.60357	0.953699			2.85819	1.04697			3.04335	1.11479			2.00705	0.735191
									0.117754	0.0431339			3.21154	1.1764			3.22701	1.18207			2.7979	1.02488			4.05871	1.48672
									3.22894	1.18277			1.36626	0.500467			2.63633	0.965698			4.07873	1.49406			2.6894	0.985138
									2.19279	0.803229			2.94498	1.07876			0.0279473	0.0102372			1.09298	0.400362			3.38671	1.24057
									4.64629	1.70196			3.787	1.3872			0.115355	0.0422549			2.5942	0.950266			2.88949	1.05843
									3.32202	1.21687			4.17137	1.52799			3.02297	1.10733			3.45242	1.26464			3.80062	1.39218
									1.58063	0.578991			3.59386	1.31645			2.1482	0.786894			3.31507	1.21433			1.16295	0.425992
									2.89052	1.05881			3.66496	1.34249			3.5886	1.31452			3.40944	1.24889			2.06437	0.756189
									0.578056	0.211745			4.0148	1.47064			2.29963	0.842363			0.0140709	0.00515425			2.94727	1.0796
									3.46409	1.26891			2.25544	0.826176			3.24077	1.18711			1.03848	0.3804			2.1818	0.799203
									2.54343	0.931668			1.50578	0.551575			1.34272	0.491844			3.06564	1.12296			3.2032	1.17335
									4.12227	1.51001			1.1175	0.409344			3.55302	1.30149			3.60208	1.31946			3.01848	1.10568
									2.61761	0.95884			2.07778	0.761099			2.86742	1.05035			3.20935	1.1756			2.73432	1.00159
									3.65771	1.33984			1.12618	0.412523			2.25438	0.825788			3.10577	1.13766			2.06948	0.758058
									3.70355	1.35663			3.00937	1.10235			1.67902	0.615033			4.58431	1.67925			3.00718	1.10154
									2.83747	1.03938			0.0201537	0.00738239			4.44399	1.62785			4.45241	1.63094			3.61011	1.3224
									2.74692	1.00621			4.00945	1.46868			4.69039	1.71811			3.51379	1.28712			3.36647	1.23315
									3.75312	1.37478			2.93825	1.07629			0.0196344	0.00719218			2.45506	0.8993			3.66989	1.3443
									3.78803	1.38757			3.54041	1.29687			2.70768	0.991835			0.0220758	0.00808646			3.62341	1.32727
									2.4877	0.911254			1.05996	0.388268			3.60463	1.32039			2.89975	1.06219			3.17046	1.16135
									3.11454	1.14087			3.10622	1.13782			4.77793	1.75018			3.02641	1.10859			2.22409	0.814695
									1.04622	0.383236			3.14483	1.15196			2.86038	1.04777			3.50284	1.28311			0.240754	0.0881892
									4.72916	1.73231			2.99979	1.09884			3.25847	1.19359			3.08605	1.13043			2.90606	1.0645
									3.32542	1.21812			1.27226	0.466035			3.11688	1.14173			2.68713	0.984309			3.55823	1.30339
									2.96838	1.08733			2.58284	0.946106			0.756167	0.276987			4.72797	1.73187			3.6941	1.35317
									4.0022	1.46602			5.46897	2.00331			1.74124	0.637825			3.72158	1.36323			2.42805	0.889406
									2.49778	0.914947			2.45928	0.900844			4.27849	1.56723			2.93828	1.07631			0.167965	0.0615263
									3.0807	1.12847			3.89942	1.42837			1.29645	0.474894			2.2227	0.814184			2.0351	0.745468
									3.025	1.10807			2.0491	0.750593			3.50392	1.2835			3.18454	1.16651			3.51617	1.28799
									2.71465	0.994388			0.915968	0.335523			2.28659	0.837589			2.19432	0.803788			3.99873	1.46475
									0.00998543	0.00365771			3.33745	1.22252			3.02393	1.10768			2.07303	0.759361			2.38464	0.873503
									2.93992	1.0769			0.319405	0.116999			3.65093	1.33735			3.75081	1.37394			2.54018	0.930479
									1.43801	0.526751			2.97539	1.0899			3.48909	1.27807			3.19201	1.16925			2.70281	0.990051
									0.485987	0.178019			3.73043	1.36647			3.59986	1.31865			4.00825	1.46824			2.83512	1.03852
									2.62773	0.962548			3.61585	1.3245			3.78573	1.38673			3.05405	1.11871			3.46921	1.27079
									3.5816	1.31196			1.51922	0.556495			5.14405	1.88429			3.04146	1.1141			3.38543	1.2401
									2.61272	0.957052			3.94618	1.4455			2.97941	1.09137			3.30167	1.20942			2.40054	0.879329
									0.0654055	0.0239583			2.60343	0.953649			4.12418	1.5107			3.08896	1.1315			2.02527	0.741867
									2.45654	0.899839			2.80158	1.02623			4.3016	1.5757			2.73089	1.00034			3.5921	1.3158
									2.56291	0.938803			3.23656	1.18557			4.62572	1.69442			3.06747	1.12363			2.46442	0.902726
									2.45412	0.898954			4.05579	1.48565			3.60991	1.32233			1.72806	0.632995			2.07142	0.75877
									3.65825	1.34003			3.24906	1.19015			3.54422	1.29826			0.0207793	0.00761155			2.90397	1.06374
									2.03114	0.744016			3.3807	1.23837			3.03405	1.11138			0.551348	0.201961			3.16954	1.16102
									2.03678	0.746081			2.26922	0.831225			0.0172519	0.00631944			2.9628	1.08529			2.80043	1.02581
									2.96433	1.08585			1.63703	0.599649			2.85676	1.04644			2.28881	0.838401			3.17759	1.16396
									3.07873	1.12775			2.27484	0.833285			3.30987	1.21242			3.04199	1.11429			3.21143	1.17636
									1.19531	0.437848			2.15317	0.788714			0.991722	0.363272			1.77088	0.648682			3.69319	1.35283
									3.45417	1.26528			3.86051	1.41412			2.66692	0.976904			3.38105	1.23849			2.70571	0.991114
									2.76351	1.01229			1.73715	0.636327			3.36048	1.23096			2.50985	0.919371			3.37603	1.23666
									3.37024	1.23453			1.11275	0.407607			3.44811	1.26306			0.099008	0.0362671			3.04267	1.11454
									2.68511	0.983568			4.10613	1.50409			4.15373	1.52153			3.34965	1.22699			3.75612	1.37588
									3.3485	1.22657			2.83315	1.03779			2.82257	1.03392			3.33866	1.22297			2.93997	1.07692
									3.07751	1.12731			1.06591	0.390446			4.84188	1.7736			3.01442	1.1042			3.20817	1.17517
									3.54955	1.30022			2.88095	1.0553			3.21041	1.17599			3.60391	1.32013			3.56384	1.30545
									2.09849	0.768685			3.74381	1.37138			0.0328855	0.0120461			4.01	1.46888			0.118828	0.0435273
													2.85234	1.04483			0.728283	0.266773			2.3264	0.852169			2.61763	0.958851
													3.3823	1.23895			0.576368	0.211126			3.60339	1.31994			3.70522	1.35724
													3.95429	1.44847			3.19491	1.17031			3.50257	1.28301			2.54139	0.930921
													1.25017	0.457943			3.70424	1.35688			2.43288	0.891175			3.65599	1.33921
													3.311	1.21283			2.3124	0.847043			0.214109	0.0784291			4.00057	1.46543
													3.48085	1.27505			2.12527	0.778496			3.40765	1.24824			4.05852	1.48666
													0.010878	0.00398466			3.07129	1.12503			3.64625	1.33564			2.82055	1.03318
													1.94631	0.712941			2.74723	1.00632			3.5861	1.3136			4.41219	1.6162
													2.52796	0.926003			1.73392	0.635142			3.29234	1.206			2.10292	0.770307
													3.26152	1.19471			2.83081	1.03694			0.394783	0.144611			2.39654	0.877864
													3.39235	1.24263			3.14117	1.15062			2.8262	1.03525			1.78505	0.653871
													3.86411	1.41544			2.52306	0.924207			3.54767	1.29953			2.92807	1.07257
													4.10433	1.50343			5.14315	1.88396			2.55645	0.936437			3.65078	1.3373
													4.08372	1.49588			2.14904	0.787201			3.02547	1.10824			3.16076	1.1578
																	3.61892	1.32563			3.46838	1.27048			3.17262	1.16214
																	0.0209214	0.00766359			2.38477	0.873553			2.61457	0.957727
																	4.13661	1.51526			3.3197	1.21602			2.94361	1.07826
																	4.07714	1.49347			3.12158	1.14345			2.82728	1.03564
																	2.90418	1.06381			3.18247	1.16575			3.4433	1.2613
																	3.55179	1.30104			2.92173	1.07024			3.73063	1.36655
																	0.73215	0.26819			3.84943	1.41006			2.16636	0.793546
																	2.63688	0.9659			2.29997	0.842487			3.85627	1.41257
																	0.0935689	0.0342747			3.15719	1.15649			1.89743	0.695038
																	4.07437	1.49246			2.78479	1.02008			3.11419	1.14074
																	3.16546	1.15952			3.81657	1.39803			3.25352	1.19178
																	2.76488	1.01279			2.8459	1.04246			2.25686	0.826699
																	0.187422	0.0686535			3.02618	1.1085			0.808728	0.29624
																	1.19969	0.439453			2.36101	0.864847			2.89283	1.05966
																	4.16651	1.52621			3.22447	1.18114			3.94976	1.44681
																	1.34364	0.492183			2.69182	0.986025			2.78745	1.02105
																	0.0532686	0.0195125			3.28886	1.20472			3.5693	1.30745
																	2.81867	1.03249			3.82408	1.40078			2.79085	1.0223
																	3.04243	1.11445			2.16509	0.793082			1.27164	0.465806
																	4.28441	1.5694			2.50009	0.915795			2.16047	0.79139
																	2.434	0.891586			4.47215	1.63817			2.36799	0.867405
																	1.98922	0.728659			3.0615	1.12144			3.33643	1.22215
																	3.23027	1.18326			2.38441	0.873418			0.0130153	0.00476756
																	4.19447	1.53645			2.35233	0.861669			3.33485	1.22157
																	1.88804	0.691599			2.74572	1.00577			4.01885	1.47212
																	0.424793	0.155603			3.13365	1.14787			3.3789	1.23771
																	0.0181214	0.00663796			3.63915	1.33304			3.70103	1.3557
																	1.51032	0.553237			3.58164	1.31197			2.91887	1.0692
																	3.23836	1.18623			0.53716	0.196764			3.33059	1.22001
																	4.21136	1.54264			4.34069	1.59002			3.10126	1.136
																	2.75426	1.0089			3.94956	1.44674			3.24889	1.19008
																	2.9132	1.06712			3.69573	1.35376			1.90494	0.697788
																	1.47337	0.5397			3.3611	1.23119			2.70584	0.99116
																	4.09352	1.49947			3.28318	1.20264			3.01012	1.10262
																	1.46551	0.536823			3.32695	1.21867			1.2359	0.452714
																	2.64454	0.968706			2.64427	0.968608			2.88023	1.05504
																	3.9309	1.4399			2.85919	1.04733			3.79014	1.38834
																	3.37056	1.23465			3.69564	1.35373			0.859373	0.314792
																	3.29943	1.2086			2.84976	1.04388			2.95178	1.08125
																	1.77458	0.650037			2.56824	0.940759			3.44379	1.26147
																	4.20451	1.54013			0.0561468	0.0205668			3.03669	1.11235
																	0.465575	0.170542			0.865107	0.316892			3.16913	1.16087
																	2.19045	0.802373			3.18609	1.16708			3.06568	1.12297
																	2.67212	0.97881			2.96693	1.0868			3.86398	1.41539
																	1.21316	0.444387			0.75839	0.277802			2.49348	0.913371
																	2.80625	1.02794			3.38722	1.24075			2.33532	0.855439
																	4.15129	1.52064			0.0331538	0.0121444			4.39987	1.61169
																	2.14674	0.786359			3.27565	1.19988			0.772085	0.282818
																	2.50205	0.916513			4.09196	1.4989			3.86338	1.41517
																	2.35087	0.861135			3.92302	1.43702			2.8813	1.05543
																	3.02322	1.10742			0.0292361	0.0107093			3.47928	1.27447
																	3.81622	1.3979			2.66017	0.97443			2.96163	1.08486
																	4.8618	1.7809			1.99204	0.729693			4.8603	1.78035
																	3.99735	1.46425			0.550538	0.201664			3.3709	1.23477
																	3.64324	1.33453			2.94822	1.07995			4.0409	1.4802
																	5.82566	2.13397			0.0414159	0.0151708			1.93804	0.709912
																	3.16784	1.16039			3.39677	1.24425			1.39182	0.509828
																	4.76428	1.74518			2.41946	0.886257			3.16847	1.16062
																	3.60326	1.31989			3.67376	1.34571			1.94026	0.710725
																	3.35151	1.22767			2.96597	1.08645			1.81423	0.664559
																	3.2161	1.17807			4.04042	1.48002			2.4273	0.889129
																	2.86885	1.05087			3.19562	1.17057			2.34134	0.857642
																	1.27428	0.466775			4.67664	1.71307			3.20845	1.17527
																	0.0283473	0.0103838			3.2097	1.17573			3.25084	1.1908
																	3.98012	1.45793			4.08015	1.49458			2.74511	1.00554
																	4.40191	1.61244			3.40495	1.24725			1.20987	0.443179
																	3.70605	1.35754			3.50777	1.28491			0.459665	0.168377
																	4.71748	1.72803			2.77864	1.01783			3.46656	1.26982
																	3.56893	1.30732			3.44136	1.26058			2.64416	0.968568
																	2.66678	0.976854			1.10341	0.404183			0.0168611	0.00617628
																	2.68301	0.982796			2.81234	1.03017			3.42001	1.25276
																	2.71242	0.993572			3.69726	1.35432			1.5151	0.554988
																	1.49964	0.549326			2.99218	1.09605			3.55314	1.30153
																	3.3138	1.21386			3.19228	1.16934			3.52175	1.29003
																	3.6745	1.34599			3.87632	1.41991			2.29194	0.839547
																	2.43646	0.892485			2.58708	0.947659			2.48988	0.912055
																	3.86801	1.41687			3.89722	1.42757			0.0204685	0.00749769
																	0.880246	0.322438			3.82189	1.39997			3.04264	1.11453
																	3.67503	1.34618			2.63389	0.964804			3.38154	1.23867
																	2.83381	1.03804			3.54625	1.29901			5.28006	1.93411
																	2.90398	1.06374			2.51926	0.922817			3.61942	1.32581
																	3.99842	1.46464			1.45799	0.534067			3.57403	1.30918
																	4.21639	1.54448			2.91699	1.06851			3.57687	1.31022
																	3.24978	1.19041			2.9052	1.06419			3.86386	1.41535
																	2.91388	1.06737			2.95707	1.08319
																	3.76442	1.37892			3.26361	1.19547
																	3.49797	1.28132			0.119042	0.0436056
																	2.95952	1.08408			3.48184	1.27541
																	5.10808	1.87111			3.05583	1.11936
																	0.177262	0.064932			3.72289	1.36371
																	2.55869	0.937261			2.13602	0.782433
																	3.76056	1.37751			3.95201	1.44764
																	3.95155	1.44747			2.74325	1.00487
																	2.52504	0.924934			2.36321	0.865653
																	0.0241387	0.00884211			3.20759	1.17495
																	3.76058	1.37752			2.86595	1.04981
																	3.55896	1.30366			2.24037	0.820657
																	2.34343	0.858407			3.52232	1.29024
																	2.65008	0.970734			3.19143	1.16903
																	2.42298	0.887549			2.7237	0.997704
																	4.47648	1.63976			2.5268	0.925577
																	2.00901	0.735908			3.41524	1.25102
																	4.12074	1.50945			2.80635	1.02798
																	3.8179	1.39851			3.32235	1.21699
																	3.75198	1.37437			3.56104	1.30442
																	3.9732	1.4554			3.12762	1.14566
																	3.65278	1.33803			2.23225	0.817683
																	1.7244	0.631655			2.14764	0.786689
																	4.95666	1.81564			2.42827	0.889487
																	2.94754	1.0797			4.92759	1.805
																	3.83866	1.40612			3.48189	1.27543
																	2.9083	1.06532			3.21182	1.17651
																	5.01531	1.83713			3.54344	1.29798
																	4.18537	1.53312			2.77648	1.01703
																	4.0425	1.48079			3.33401	1.22126
																	0.552843	0.202509			1.49958	0.549302
																	3.93286	1.44062			3.35715	1.22974
																	4.77944	1.75073			2.76089	1.01133
																	1.69984	0.62266			3.23757	1.18594
																	2.73925	1.0034			2.43418	0.891649
																	3.05622	1.11951			2.5791	0.944735
																	3.22656	1.1819			3.39808	1.24473
																	1.973	0.722717			3.29542	1.20712
																	3.54089	1.29704			3.17043	1.16134
																	2.59362	0.950055			3.86422	1.41548
																	4.39118	1.60851			4.40342	1.61299
																	1.74349	0.638648			2.60648	0.954767
																	3.51755	1.28849			3.07031	1.12467
																	2.95036	1.08073			2.44268	0.894763
																	3.33117	1.22022			3.91728	1.43492
																	4.26708	1.56305			3.2476	1.18961
																	3.23832	1.18621			2.83904	1.03995
																	1.70438	0.624321			3.01967	1.10612
																	1.89986	0.695927			3.09706	1.13447
																	0.957201	0.350627			3.53748	1.2958
																	3.81128	1.39609			1.53478	0.562196
																	4.85335	1.7778			2.58299	0.946162
																	1.85364	0.678997			3.43411	1.25793
																	0.0487519	0.017858			2.22186	0.813879
																	1.75474	0.642768			2.55937	0.937507
																	1.02176	0.374274			3.67463	1.34603
																	3.18112	1.16526			3.41592	1.25127
																	4.42361	1.62039			3.10762	1.13833
																	1.48062	0.542357			2.49334	0.913322
																	3.49584	1.28054			5.03154	1.84307
																	4.75861	1.7431			3.27787	1.2007
																	2.79286	1.02304			3.25894	1.19376
																	3.22245	1.1804			3.84188	1.4073
																	2.68671	0.984153			2.6095	0.95587
																	2.18576	0.800653			2.91034	1.06607
																	1.92174	0.70394			3.1557	1.15595
																	3.65017	1.33707			3.3856	1.24016
																	3.92085	1.43623			2.62891	0.962981
																	6.00024	2.19791			3.39701	1.24434
																	2.68804	0.984642			3.20686	1.17469
																	3.71114	1.35941			3.10449	1.13719
																	2.57907	0.944724			1.58963	0.582289
																	3.44374	1.26146			4.25871	1.55999
																	0.142787	0.0523036			4.09924	1.50157
																	4.10117	1.50228			3.65321	1.33819
																	3.26059	1.19437			0.833302	0.305242
																	1.85976	0.68124			3.25601	1.19269
																	3.34004	1.22347			2.87735	1.05399
																	2.30113	0.842915			2.71588	0.994838
																	2.74888	1.00693			2.28709	0.837773
																	3.08833	1.13127			3.46773	1.27024
																	2.23698	0.819414			0.215525	0.0789478
																	3.2968	1.20763			2.63007	0.963405
																	1.00697	0.368859			3.98205	1.45864
																	3.15418	1.15539			2.91995	1.06959
																	2.865	1.04946			3.33889	1.22305
																	4.46683	1.63622			2.84974	1.04387
																	5.14762	1.88559			0.0174965	0.00640904
																	3.46213	1.26819			2.51661	0.921845
																	3.88167	1.42187			2.2717	0.832133
																	3.07921	1.12793			2.87375	1.05267
																	4.19944	1.53827			3.45558	1.26579
																	4.29442	1.57306			3.3669	1.23331
																	3.78157	1.38521			3.22239	1.18038
																	4.34967	1.5933			3.53285	1.2941
																	3.12245	1.14377			1.32582	0.485654
																	2.21532	0.811482			1.53405	0.56193
																	4.27386	1.56553			3.41454	1.25076
																	3.71574	1.36109			0.0507167	0.0185778
																	5.42619	1.98764			3.06405	1.12237
																	3.10496	1.13736			3.31738	1.21517
																	1.62438	0.595019			2.94236	1.0778
																	2.75091	1.00767			4.50304	1.64948
																	0.0108172	0.00396239			3.91267	1.43323
																	4.74876	1.73949			3.37785	1.23732
																	0.088869	0.0325531			3.6054	1.32067
																	2.78293	1.0194			2.71492	0.994488
																	1.28829	0.471905			3.74303	1.37109
																	3.98018	1.45796			2.21589	0.811688
																	3.1302	1.14661			2.60391	0.953824
																	3.40894	1.24871			1.44444	0.529105
																	3.93481	1.44134			3.8086	1.39511
																	2.55785	0.936953			2.86677	1.05011
																	3.47157	1.27165			3.66748	1.34341
																	3.35662	1.22954			0.00608987	0.00223075
																	4.51904	1.65534			3.25766	1.19329
																	2.14875	0.787097			3.20246	1.17307
																	2.62324	0.960905			0.700446	0.256576
																	2.03973	0.747163			4.01997	1.47253
																	2.52962	0.926609			1.40095	0.513176
																	4.02494	1.47435			3.12333	1.14409
																	1.38608	0.507729			3.1648	1.15928
																	2.83095	1.03699			4.17521	1.5294
																	3.69522	1.35358			3.09248	1.13279
																	1.60812	0.589061			1.28134	0.469359
																	3.47234	1.27193			2.50341	0.917009
																	3.17611	1.16342			3.02633	1.10856
																	2.44071	0.894043			3.17989	1.16481
																	4.23096	1.54982			1.99929	0.732348
																	4.45367	1.6314			2.8747	1.05302
																	3.97258	1.45517			2.28286	0.836222
																	3.04711	1.11617			2.8488	1.04353
																	3.94734	1.44593			3.44994	1.26373
																	4.09532	1.50013			3.35542	1.2291
																	1.92884	0.706544			4.58275	1.67868
																	2.70527	0.990953			1.21968	0.446772
																	2.66351	0.975655			1.10257	0.403875
																	2.85067	1.04421			3.1328	1.14756
																	2.97736	1.09062			4.11197	1.50623
																	3.40835	1.24849			2.41595	0.884974
																	2.77832	1.01771			3.87762	1.42039
																	3.57067	1.30795			0.019685	0.00721071
																	2.79594	1.02417			3.13798	1.14946
																	1.97039	0.721763			3.14006	1.15022
																	3.23436	1.18476			3.82028	1.39938
																	0.547418	0.200521			3.52871	1.29258
																	2.99537	1.09722			3.33731	1.22247
																	3.27955	1.20131			2.44077	0.894064
																	3.13109	1.14693			3.87138	1.4181
																	3.14389	1.15162			2.48227	0.909267
																	3.57537	1.30967			3.17284	1.16223
																	3.66765	1.34348			3.78445	1.38626
																	2.59832	0.951776			4.21697	1.54469
																	3.61733	1.32504			3.97601	1.45643
																	2.88035	1.05508			3.34021	1.22353
																	1.81058	0.663224			2.80839	1.02872
																	3.6528	1.33804			2.93488	1.07506
																	4.72974	1.73252			2.46218	0.901909
																	3.6816	1.34859			3.44072	1.26035
																	4.13838	1.51591			0.469741	0.172068
																	2.33172	0.854117			1.12428	0.41183
																	4.91684	1.80106			3.70583	1.35746
																	3.65557	1.33905			3.36188	1.23147
																	3.0504	1.11737			3.99253	1.46248
																	3.55637	1.30271			2.93141	1.07379
																	3.13264	1.1475			3.74044	1.37014
																	2.70965	0.992556			3.00195	1.09963
																	3.36372	1.23214			2.26185	0.828524
																	3.73981	1.36991			2.41738	0.885498
																	0.110363	0.0404265			3.31224	1.21329
																					3.51015	1.28578
																					0.417501	0.152933
																					3.84489	1.4084
																					2.9924	1.09613
																					2.7069	0.991551
																					2.68991	0.985324
																					1.59525	0.584347
																					2.50161	0.916352
																					3.34322	1.22464
																					3.95997	1.45056
																					3.30539	1.21078
																					2.87867	1.05447
																					3.02878	1.10946
																					1.48699	0.544692
																					3.28435	1.20307
																					2.81636	1.03164
																					3.94026	1.44333
																					1.64336	0.601969
																					3.74882	1.37321
																					0.469325	0.171916
																					2.17538	0.79685
																					3.36796	1.2337
																					2.74747	1.00641
																					2.89656	1.06102
																					3.91007	1.43228
																					0.812787	0.297727
																					2.68234	0.982553
																					3.80114	1.39238
																					2.20674	0.808337
																					3.92924	1.4393
																					4.13617	1.5151
																					3.48551	1.27676
																					3.50679	1.28455
																					2.82849	1.03609
																					4.51056	1.65224
																					3.11485	1.14098
																					3.05385	1.11864
																					2.80254	1.02658
																					3.01926	1.10597
																					0.0173775	0.00636547
																					1.48617	0.544389
																					2.24523	0.822436
																					3.44901	1.26339
																					3.41719	1.25173
																					4.10032	1.50197
																					2.968	1.08719
																					3.35721	1.22976
																					3.21952	1.17932
																					2.71412	0.994193
																					3.28067	1.20172
																					3.02929	1.10964
																					3.69591	1.35383
																					2.63668	0.965825
																					3.42012	1.25281
																					3.4973	1.28108
																					3.70573	1.35742
																					5.03229	1.84335
																					2.80946	1.02912
																					3.54713	1.29933
																					2.59526	0.950656
																					2.73586	1.00216
																					3.2322	1.18397
																					3.00657	1.10132
																					2.86586	1.04978
																					3.68878	1.35122
																					4.17933	1.53091
																					0.0204939	0.00750699
																					0.0570936	0.0209136
																					4.4295	1.62254
																					2.70903	0.992331
																					2.65978	0.974288
																					0.020815	0.00762462
																					3.6046	1.32038
																					4.49107	1.6451
																					2.73361	1.00133
																					3.48095	1.27509
																					3.59875	1.31824
																					1.36719	0.500809
																					1.34474	0.492586
																					3.56968	1.30759
																					2.49558	0.91414
																					3.09435	1.13347
																					1.87186	0.685672
																					4.16482	1.52559
